# Supplementary material for: Genome-wide identification and expression analysis of YTH domain-containing RNA-binding protein family in common wheat
Source: BMC Plant Biol. 2020 Jun 23;20:351. doi: 10.1186/s12870-020-02505-1 (PMC7384225; doi:10.1186/s12870-020-02505-1)
Supplement: Supplementary file 1 — Additional file 1. Sequences of TaYTHs. [file 12870_2020_2505_MOESM1_ESM.xlsx]

## Sheet: TaYTHs
Additional file 1. Sequences of TaYTHs
Name	Other name*	Accession number	Sequence	YTH domain sequence
TaDF1a-4A	TaECT34	TraesCS4A02G031600.2	MSLESQPKAAEDGTELAGAPKQGPVASQPLSVSIPQDRSITPVVQDFTDPNMFYLPAYYYGELGLPGYDGTMSEWDEYTRYVNQDGVEVTPAVYGDIYGYGYAPYGAYSPASSPVPTVDGQMFAAQHYQYPAYYQPPTPVSSTTQGEQQPSANADNKPAAAKADAAKTTTNVAPNGTAQSNSGTAPLGSSYQNSSLTPDGTYRAPLLGGVPSTGYVDSTYGYDTTGAHYAWYDGSAYTNAQQRPTTANYTPSSAYNSNGSSARYQTKSPTPQQTGNRRPTTTTGSATPTYPNRMYSSTQSYNQYGNSVKTGLMYGNTGYGSTGYGSTGYGSSGYGSNGYGSSGYGSSGYGSNGYDSRLYGRWGVSMDSRYNRPRGRGNGYYGFGNESQDGTIELNRGPR…	AKFFVIKSYSEDDIHKSIKYNVWASTTNGNKKLDAAYQEAQAKGSSCPIFLFFSVNTSGQFVGVAEMTGPVDFEKTLEYWQQDKWNGSFSVKWHIVKDVPNNILKHIVLENNEGKPVTNSRDTQDINLEQGIQMLKIFK
TaDF1a-4D	TaECT20	TraesCS4D02G273200.4	MSLESQPQPKAAADGTELAGATKQGPVASQPLSVSIPQDRSITPVVQDFTDPNMFYLPAYYYGELGLPGYDGTMSEWDEYTRYVNQDGVEVTPAVYGDIYGYGYAPYGAYSPASSPVPTVDGQMFAAQHYQYPAYYQPPTPISSTTQGDQQHSANADNKPAAKADAAKTTTNVVPNGTAQSNSGTAPLGSSYQNSSLTPDGTYRAPLIGGVPSTGYVDSTYGYDTTGAHYAWYDGSAYTNAQQRPTTANYTPSSAYNSNGSSARYQTKSPTPQQTGNRRPTTTTGSATPTYPNRMYSSTQSYNQYGNSVKTGLMYGNTGYGSTGYGSTGYGSSGYGGSGYGSNGYDSRLYGRWGVSMDSRYNRPRGRGNGYYGFGNESQDGTIELNRGPRSGRFKNQKA…	AKFFVIKSYSEDDIHKSIKYNVWASTTNGNKKLDAAYQEAQAKGSSCPIFLFFSVNTSGQFVGVAEMTGPVDFEKTLEYWQQDKWNGSFSVKWHIVKDVPNNILKHIVLENNEGKPVTNSRDTQDINLEQGIQMLKIFK
TaDF1a-4B	TaECT31	TraesCS4B02G274500.2	MAVVAPTPAPPAAPAPAAAAAAPAPALAPAPAADQATDLLQKMSLESQPKAAADGTELAGATKQGPVASQPLSVSIPQDRSITPVVQDFTDPNMFYLPAYYYGELGLPGYDGTMSEWDEYTRYVNQDGVEVTPAVYGDIYGYGYAPYGAYSPASSPVPTVDGQMFAAQHYQYPAYYQPPTPIPSTTQGDQQPSANADNKPAAKADAAKTTTNGVPNVSAQSNSATAPLGSSYQNSSLTPDGTYRAPLLGGVPSTGYVDSTYGYDTTGAHYAWYDGSAYTNAQQRPTTANYTPSSAYNSNGSSARYQTKSPTPQQTGNRRPTTTTGSATPTYPNRMYSSTQSYNQYGNSVKTGLMYGNTGYGSTGYGSSGYGSNGYGSSGYGSSGYGSSGYDSRLYGRWG…	AKFFVIKSYSEDDIHKSIKYNVWASTTNGNKKLDAAYQEAQAKGSSCPIFLFFSVNTSGQFVGVAEMTGPVDFEKTLEFWQQDKWNGSFSVKWHIVKDVPNNILKHIVLENNEGKPVTNSRDTQDINLEQGIQMLKIFK
TaDF2a-5B	TaECT11	TraesCS5B02G391500.1	MVYGSANAGNAQGAGLHVDMQKLSLEGKKDAAGADAAKPSGMQYGSANTGNSQTVEPHVDRSITPLLQEAMDPNFFYQPNGYPSPAYYYPSGYDGSTNEWDTRYAGHEGMEVPQQSVYGDMYHGYGYAPYGPYPSGSPVPTVGHDGQSYGTQQYQYPGQYYQQPAPTNAMHGINSANPQSELPSAAAHQTRATVVSAKVTTGTATGIANAASSLPRKQTHHHVSVTNSGSYGRGPSQGGPSASNFGHTGHRSPAQWYDGPVYSNGHQRSIASSTSYGSNSSSAKNQSHRPTTNLMGMHTHGPSSGMGLTSPSYSSRMYPDSRLYGQYGQYGNTLKAGLGFGSNVYNSRNNGQWGVVDTVKYKPRNRATFGFGSENQDGFTELNRGPRSGGFRHQKPFGP…	AKFFVIKSYSEDDVHKSIKYNVWASTPNGNKKLDAGYREAQEKSSECPVFLFFSVNTSGQFVGVAEMVGPVDFDKTVDYWQQDKWNGCFSIKWHIVKDIPNNILKHITLDNNDNKPVTNSRDTQEVKLEQGLQMLKIFK
TaDF2a-5A	TaECT18	TraesCS5A02G386600.2	MVYGSANAGNGQGAGLHVDMQKLSLEGKKDAAGAADAAKPSGMQYGSANTGNSQTVEPHVDRSITPLLQEAMDPNFFYQPNGYPSPAYYYPSGYDGSTNEWDTRYAGHEGMEVPQQSVYGDMYHGYGYAPYGPYPSGSPVPTVGHEGQSYGTQQYQYPGQYYQQPAPTNAMHGVNSANPQSELPSAAAHQPRATVVSAKVTTGTASGIANAASSLPRKQTHHHVSVTNSGSYGRGPSQGGPSASNFGHTGHRSPAQWYDGPVYSNGHQGSIASSTSYGSNSSSAKNQSHRPTTNLMGMHTHVPSSGMGLTSPSYSSRMYPDSRLYGQYGQYGNTLKAGLGFGSNVYNSRNNGQWGVVDTVKYKPRNRATFGFGSENQDGFTELNRGPRSGGFRHQKPFG…	AKFFVIKSYSEDDVHKSIKYNVWASTPNGNKKLDAGYREAQEKSSECPVFLFFSVNTSGQFVGVAEMVGPVDFDKTVDYWQQDKWNGCFSIKWHIVKDIPNNILKHITLDNNDNKPVTNSRDTQEVKLEQGLQMLKIFK
TaDF2a-5D	TaECT4	TraesCS5D02G396400.3	MVYGSANAGNAQGAGLHVDMQKLSLEGKKDAAGADAAKPSGMQYGSANTGNSQTVEPHVDRSITPLLQEAMDPNFFYQPNGYPSPAYYYPSGYDGSTNEWDTRYAGHEGMEVPQQSVYGDMYHGYGYAPYGPYPSGSPVPTVGHDGQSYGTQQYQYPGQYYQQPAPTNAMHGVNSANPQSELPSAAAHQARATVVSAKVTTGTASGIANAASSLPRKQTHHHVSVTNSGSYGRGPSQGGPSASNFGHTGHRSPAQWYDGPVYSNGHQRSIASSTSYGSNSSSAKNQSHRPTTNLMGMHTHGPSSGMGLTSPSYSSRMYPDSRLYGQYGQYGNTLKAGLGFGSNVYNSRNNGQWGVVDTVKYKPRNRATFGFGSENQDGFTELNRGPRSGGFRHQKPFGP…	AKFFVIKSYSEDDVHKSIKYNVWASTPNGNKKLDAGYREAQEKSSECPVFLFFSVNTSGQFVGVAEMVGPVDFDKTVDYWQQDKWNGCFSIKWHIVKDIPNNILKHITLDNNDNKPVTNSRDTQEVKLEQGLQMLKIFK
TaDF3a-5A	TaECT22	TraesCS5A02G431200.1	MAAAAAAAADQATNLLQKLSLDAKTEAIDAPAAKEKASGGLGGKLNGVAATRNPRASEQWANPQDYSDASMYYGAYPAAYYCAGWGDYSMYLNQDGVETPTAGAYGDMYCYPQYGHDGQMYGSQQYQYPSSYHQPQNTATSAPKATANSVDEVKGLKKTSTPLNPSGNNGSYLNQSSRPAYPWYGGQIYQGKQQKPSSGNPTSTDSNPKSKVQSKNQNTQPLPPLMSLPNSPVASMYATNGMYNSNAYGGFWYGSQFYGPGMYGGWNNLSDGKYKPRGRTAYGSYGFPNENLDGLNELKRGPRSGLYNNQQGFGPAAVTAVKAQDVSATDGSNAVVQDQYNGSDLADTYENAKCFIIKSYSEDDVHKSIKYNVWASTPNGNKKLDSAYLEAKSVNSPVF…	AKCFIIKSYSEDDVHKSIKYNVWASTPNGNKKLDSAYLEAKSVNSPVFLLFSVNTSGQFVGLAEMVGQVDFDKTVEHWQQDKWTGCFPVKWHIVKDIPNNLLKHIILEYNENKPVTNSRDTQEVKLEQGLQVLKIFK
TaDF3a-5D	TaECT6	TraesCS5D02G439100.1	MAAAAAAADQATNLLQKLSLDAKAEAIDAPAAKEKASGGLGGKLNGVAATGKPRAAEQWANPQDYSDASMYYGAYPAAYYCAGWGDYSMYLNQDGVETPTAGAYGDMYCYPQYGHDGQMYGSQQYQYPSSYHQPQNTATSAPKATANSVDEVKGLKKTSTPLNPSGNNGSYLNQSSRPAYPWYGGQIYQGKQQKPSSGNPTSTDSNPKSKVQSKNQNTQPLPPLMSLPNSPVASMYAANGMYNSNAYGGFWYGSQFYGPGMYGGWNNLSDGKYKPRGRTAYGSYGFPNENLDGLNELKRGPRSGLSNNQQGFGPAAATAVKAQDVSATDGSNAVVQDQYNGSDLADTYENAKFFIIKSYSEDDVHKSIKYNVWASTPNGNKKLDSTYLEAKSVNSPVFL…	AKFFIIKSYSEDDVHKSIKYNVWASTPNGNKKLDSTYLEAKSVNSPVFLLFSVNTSGQFVGLAEMVGQVDFDKTVEHWQQDKWTGCFPVKWHIVKDIPNNLLKHIILEYNENKPVTNSRDTQEVKLEQGLQVLKIFK
TaDF3a-5B	TaECT13	TraesCS5B02G433000.1	MAAAAAAADQATNLLQKLSLDAKTEAIDAPAAKEKASGGLGGKLNGVAATRNPRAAEQWANPQDYSDASMYYGAYPAAYYCAGWGDYSMYLNQDGVETPAAGAYGDMYCYPQYGHDGQMYGSQQYQYPSSYHQPQNTASKPQYKSKTDKLAPSKDISSAVADPLPAVVSAPKATSNSVDEVKGLKKTSTPLNPSGNNGSYLNQSSRPAYPWYGGQIYQGKQQKPSSGNPTSTDSNPKSKVQSKNQNTQPLPPLMSLPNSPLASMYAANGMYNSSAYGGFWYGSQFYGPGMYGGWNNLSDGKYKPRGRTAYGSYGFPNENLDGLNELKRGPRSGLSNNQHGFVPAAATAVKAQDVSATDGSNAVVQDQYNGSDLADTYENAKFFIIKSYSEDDVHKSIKY…	AKFFIIKSYSEDDVHKSIKYNVWASTPNGNRKLDSAYLEAKSGNSPVFLLFSVNTSGQFVGLAEMVGQVDFDKTVEHWQQDKWTGCFPVKWHIVKDIPNNLLKHIILEYNENKPVTNSRDTQEVKLEQGLQVLKIFK
TaDF4a-5B	TaECT12	TraesCS5B02G432900.2	MALAADRILSLLCCSGDAADLLHKLSLDPKGVAGQGKEAQRKVSAAPNGRLNGVVASPSPQVASAGQWPAMGLQDYKNANMYGAGADAYQYYYGGWGDYSVYVGLDGAESLNPGAYGDMYCYPQYGVASSGYDGQMYGSQHYQYPSTFLQPQTTSTTKPAYKPNAGKSDPLPQKDASAAPAAYQKPGLVNASKANSTSADGSTGLKKTTYPVKPSGRSASYQNNGDKAAYPSYGGHTQQKLPVGNTTSTASNPKTKGLLGQNSAMGPQTPGYMSSMYSSVMYNANAYGPDYWYGSHLYGSGMYGGWNVLSDGKYKPRPKTYGSYRFGNENIDGLNELKRGPRSTAIKNEQGTGEAAVAPAKGQELPTGDASNAVVQDQYNKADFAETYSDAKFFIIKSY…	AKFFIIKSYSEDDVHKSIKYNVWASTPSGNKRLDAAYQAAKDKSSNSPVFLLFSVNTSGQFIGLAEMVGQVDFNKTVEYWQQDKWTGCFPVKWHIVKDIPNTLLKHIILEYNENKPVTNSRDTQEVRLEQGLQVLKIFK
TaDF4a-5A	TaECT21	TraesCS5A02G431100.1	MAPAVAHAADHAADLLHKLSLDPKGVAGQGKEAQKKVSAAPNGRMNGVVASPNPQVASAGQWPAMGLQDYKNANMYGAGADAYQYYYGGWGDYSVYVGLDGAESLNPGAYGDMYCYPQYGVASSGYDAQMYGSQHYQYPSTYLQPQTTGTTKPAFKPNAGKSDLLPQKDASAAPAAYQKPGLVDASKANSNSTDSSTGLKKTTYPVKPSGRSASYQNHGDKAAYPSYGGHTQQKLSVGNSTSTASNPKTKGLLGQNSALGPQTPGYMSSMYSSVMYNANAYGPDYWYGSHLYGSGMYGGWNVLSDGKYKPRPKTYGSYRFGNENIDGLNELKRGPRSTVIKNEQGAGEAAVAPAKGQELPTGDASNAVVQDQYNKADFVETYSDAKFFVIKSYSEDDVH…	AKFFVIKSYSEDDVHKSIKYNVWASTPSGNKRLDAAYQAAKDKSSNSPVFLLFSVNTSGQFIGLAEMVGQVDFNKTVEYWQQDKWTGCFPVKWHIVKDIPNTLLKHIILEYNENKPVTNSRDTQEVRLEQGLQVLKIFK
TaDF4a-5D	TaECT7	TraesCS5D02G439200.1	MAPAAAHAADHAADLLHTLSLDPKGVAGQGKDAQRKVSAAPNGRLNGVVASPNPQVASAGQWPAMGQQDYKNANMYGAGADAYQYYYGGWGDYSVYVGLDGAESLNPGAYGDMYCYPQYGVASSGYDAQMYGSQHYQYPSTYLQPQTASTTKPAYKPNAGKSDPLPQKDASAAPAAYQKPGLVDASKANSNSTDSSTGLKKTTYPVKPSGRSASYQNHGDKAAYPSYGGHTQQKLPVGNTTSTASNPKTKGLLGQNSAMGPQTPGYMSSMYSSVMYNANAYAPDYWYGSHLYGSGMYGGWNVLSDGKYKPRPKTYGSYRFGNENIDGLNELKRGPRSTVIKNEQGAGEAAVAPAKGQELSTGDASNAVVQDQYNKADFVETYSDAKFFVIKSYSEDDVH…	AKFFVIKSYSEDDVHKSIKYNVWASTPSGNKRLDAAYQAAKDKSSNSPVFLLFSVNTSGQFIGLAEMVGQVDFNKTVEYWQQDKWTGCFPVKWHIVKDIPNTLLKHIILEYNENKPVTNSRDTQEVRLEQGLQVLKIFK
TaDF1b-7A	TaECT16	TraesCS7A02G291700.1	MALSGGDPSGFVDCTILLQSEIVVDNNPSKSVNTKEQIISITAEKTSATDARGSTSLKSPKGAQEKANFLGKGGEQPYVYQTNVYAPQPQTVYSGGYINPSGQWEEYPYYVSMEGLHSASPSIMLSPGYANNPQMMYGAYSPVATVEEGQSYSPMHFPFSCPYYQPPASLSMGYSNSSTGMSQGDPMLQQEYFLPDGLLYSPTTVYHQPFESYNRAATQPNNAPGLFGQGNAPLVSGMQHGSMYNSGSYKARQQASKYGGITPNWGSAGRRFNNFDYNSSQQRGSMPFSIQNGALEFLNEQNRGPRAAKPKKQDRENSLVDDKSEKTTQLIDSELYNCPDFATEYKDAIFFVIKSYTEDHVHRSIKYNVWASTASGNRKLDSAYRAAKQKEDHCRVFLF…	AIFFVIKSYTEDHVHRSIKYNVWASTASGNRKLDSAYRAAKQKEDHCRVFLFFSVNGSGQFCGVAEMIGPVDFDRSVDYWQQDKWSGQFPVKWHIIKDVPNTLLRHITLENNDNKPVTNSRDTQEVKLEYGLQMLSIFK
TaDF1b-7B	TaECT29	TraesCS7B02G182100.2	MALSGGDPSGFVDCTILLQSEIVVDNSPSKSVNTKEQIISITAEKTSATDARGSTSLKSPEGAHEKANFLGKGGEQPYVYQPNVNVPQPQTVYSGGYINPSGQWEEYPYYVSMEGLHSASPSIMLSPGYANNPQMMYGAYSPVSTVGEGQSYSPMHFPFSSPYYQPPASLSMGYSNSSTGMSQGDPMLQQEYFLPDGLLYSPTTVYHQPFESYNRAATQPSSAPGLFGQGNAPLVSGMQHGSMYNSGSYKARQQASKYGGTTPNWGSAGRRFNNFDYNSSQQRGSMPFNIQNGALEFLNEQNRGPRAAKPKKQDRDNSLVDDKSEKTTQLIDSELYNCPDFATEYKDAIFFVIKSYTEDHVHRSIKYNVWASTASGNRKLDSAYRAAKQKEDHCRVFLF…	AIFFVIKSYTEDHVHRSIKYNVWASTASGNRKLDSAYRAAKQKEDHCRVFLFFSVNGSGQFCGVAEMIGPVDFDRSVDYWQQDKWSGQFPVKWHIIKDVPNTLLRHITLENNDNKPVTNSRDTQEVKLEYGLQMLSIFK
TaDF1b-7D	TaCPSF30-1	TraesCS7D02G285000.1	MCACTFLFVDCTILLQSEIVVDNNPSKSVNTKEQIISITAEKTSATDARGSTSLESPKGSQEKANFLGKGGEQPYVYQTNVYAPQPQTVYSGGYINPSGQWEEYPYYVSMEGLHSASPSIMLSPGYANNPQMMYGAYSPVATVGEGQSYSPMHFPFSSPYYQPPASLSMGYSNSSTGMSQGDPMLQQEYFLPDGLLYSPTTVYHQPFESYNRDWSEPFQTNCEFLPQRQHNQAMLRDYLGKGMHHWFLECIDYACYLQQHGSMYNSGSYKARQQASKYGGITPNWGSAGRRFNNFDYNSSQQRVSMPFNIQNGALEFLNEQNRGPRAAKPKKQDRDNSLVDDKSEKTTQLIDSELYNCPDFATEYKDAIFFVIKSYTEDHVHRSIKYNVWASTASGNRK…	AIFFVIKSYTEDHVHRSIKYNVWASTASGNRKLDSAYRAAKQKEDHCRVFLFFSVNGSGQFCGVAEMIGPVDFDRSVDYWQQDKWSGQFPVKWHIIKDVPNTLLRHITLENNDNKPVTNSRDTQEVKLEYGLQMLSIFK
TaDF2b-1A	TaCPSF30-3	TraesCS1A02G044500.1	MESARAGSERAGTMDSPEPRIEVEQKPVLASNTKEQTIPGKDEKTVKPTISLDSSVINLPSDGQAQAGTSNIGGEHNVVYPQHMYSSQAQPFYYQGSGYENPPNEWDVYPPYAEGLEAGPAVVYNEDPSMMYHGGYGYDPYAHYSPISTPVPAGVSGDGQLYSPQQFSFSAPYYQQPVQPGMPYLSSPTPISQGETMMPIDPTQGAFMADTLSPNSFLFGPRPEWFRSSEGTGSFPSPAASPQPFGGVSGPFGQSNFPMASGMMSPQQKSFFGFGTPGDSYGRGFSHSGGFPQATNYGGPFPGYGMNGRSFIPIDKGRRRGRGNSLLCSCDGPLDFLNEQSRGPRATRPKKQAEDDSKDEKPSVGLNQEPYNRADFVTEYKNARFFIIKSYSEDNVHKS…	ARFFIIKSYSEDNVHKSIKYGVWASTTNGNKKLDAAYREVKDKEEHCPIFLLFSVNASAQFCGVAEMTGPVNFEKSVDYWQQDKWTGQFPVKWHIVKDVPNNLFRHIILENNENKPVTNSRDTQEVKLEQGLEMLKIFK
TaDF2b-1B	TaECT5	TraesCS1B02G057800.3	MESARAGSERTGTMDSPEPRIEVEQKPVLASNTKEQTIPAKDEKTVKPTISLDSSVINLPSDGQAQAGTSNIGGEHNVVFPQHMYSSQAQPFYYQGPGYENPPNEWDVYPPYAEGLEAGPAVVYNEDPSMMYHGGYGYDPYAHYSPISTPVPAGVSGDGQLYSPQQFSFSAPYYQQPVQPGMPYLSSPTPISQGEAMMPIDPTQGAFMADTLSPNSFLFGPRPEWFRSSEGTGSFPSPAASPQPFGGVSGPFGQSNFPMASGMMSPQQKSFFGFGTPGDSYGRGFSHSGGFPQATNYGGPFPGYGMNGRSFIPIDKGRRRGRGNSLLCSCDGPLDFLNEQSRGPRATRPKKQPEDDSKDEKPSVGLNQEPYNRADFVIEYKNARFFIIKSYSEDNVHKS…	ARFFIIKSYSEDNVHKSIKYGVWASTTNGNKKLDAAYREVKDKEEHCPIFLLFSVNASAQFCGVAEMTGPVNFEKSVDYWQQDKWTGQFPVKWHIVKDVPNNLFRHIILENNENKPVTNSRDTQEVKLEQGLEMLKIFK
TaDF2b-1D	TaECT19	TraesCS1D02G045100.1	MESARAGSERAGTMDSPEPRIEVEQKPVLASNTKEQTIPVKDEKTVKPTISLDSSVINLPSDVQAQAGTSNIGGEHNVLYPQHMYSSQAQPFYYQGPGYENPPNEWDVYPPYAEGLEAGPAVVYNEDPSMMYHGGYGYDPYAHYSPISTPVPAGVSGDGQLYSPQQFSFSAPYYQQPVQPGMPYLSSPTPISQGETMMPIDPTQGAFMADTLSPNSFLFGPRPEWFRSSEGTGSFPSPAASPQPFGGVSGPFGQSNFPMASGMMSPQQKSFFGFGTPGDSYGRGFSHSGGFPQATNYGGPFPGYGMNGRSFIPIDKGRRRGRGNSLLCSCDGPLDFLNEQSRGPRATRPKKQPEDDSKDEKPSVGLDQEPYNRADFVTEYKNARFFIIKSYSEDNVHKS…	ARFFIIKSYSEDNVHKSIKYGVWASTTNGNKKLDAAYHEVKDKEEHCPIFLLFSVNASAQFCGVAEMTGPVNFEKSVDYWQQDKWTGQFPVKWHIVKDVPNNLFRHIILENNENKPVTNSRDTQEVKLEQGLEMLKIFK
TaDF3b-7B	TaECT28	TraesCS7B02G174500.1	MESVSERTGAMDSPEPRIETIPRKDEKTVKPTISLDSSVINLPSEGQVQAVTSNIGGEHRAAYPQHIYSSQAQPFYYQGTGYENLPNECDVYPPYTSVDGLEVGPAVIYNEDPSMMYHGGYGYDPYAHYSPISTPVSAGVSGNGSPTPVSQGETMMPIDPTQSAFIADTLSPNSFLFGPRPEWFRSSQGTGSFLSPATSPQPLGDVSGAFGQSNFPMASGMMPPQQKSFYGFGTPSDSYGRRFSHRGSFPHTTNYGSPFPGYGLNGRSLIPVDKERRRGRGNPLLCSFVGSLDFLNEQSRGPRSTRPKKQPEDNSKDEKSSAGLDQGSYNRTDFVTEYKNARFFIIKSYSEDNVHKSIKYGVWASTTNGNKKLDGAYHEVKKEEHCPIFLLFSVNASAQ…	ARFFIIKSYSEDNVHKSIKYGVWASTTNGNKKLDGAYHEVKKEEHCPIFLLFSVNASAQFCGVAEMTGPVNFEKSVDYWQQDKWTGQFPVNWHILKDVPNNLFRHIILENNEHKPVTNSRDTQEVKLEQGQEMLKIFK
TaDF3b-7A	TaECT15	TraesCS7A02G276800.3	MESASERTGAMDSPEPRIETIPMKDEKTVKPTISLDSSVINLPSEGQVQAVTSNIGGEHSAAYPQHIYSSQAEPFYYQGTGYENLPNECDVYPPYTSVDGLEVGPAVMYNEEPSMMYHGGYGYDPYAHYSPISTPVPAGVSGDGQLYSPQQFSSAPYYQQPLQPDMPYLGSPTPVSQGETMMPIDPTQSAFIADTLSPNSFLFGPRPEWFRSSQGTGSFLSPATSPQPFGDVSGAFGQSNFPMASGMMPPQQKSFYGFGTPSDSYGRRFSHRGSFPHATNYGSPFPGYGLNGRSLNPVDKERRRGRGNALLCSFVGSLDFLNEQSRGPRSTRPKKQREDNSKDEKSSAGLDQGSYNRTDFVTEYKNARFFIIKSYSEDNVHKSIKYGVWASTTNGNKKL…	ARFFIIKSYSEDNVHKSIKYGVWASTTNGNKKLDGAYHEVKKEEHCPIFLLFSVNASAQFCGVAEMTGPVNFEKSVDYWQQDKWTGQFPVNWHILKDVPNNLFRHIILENNEHKPVTNSRDTQEVKLEQGQEMLKIFK
TaDF3b-7D	TaECT1	TraesCS7D02G276800.4	MESASERTGAMDSPEPRIETIPRKDEKTVKPTISLDSSVINLPSEGQVQAVTSNIGEEHSAAYPQHIYSSQAEPFYYQGTGYENLPNECDVYPPYTSVDGLEVGPAVMYNEEPSMMYHGGYGYDPYAHYSPISTPVPSGVSGDGQLYSPQQFSSAPYYQQPLQPDMAYLGSPTPVSQGETMMPIDPTQSAFIADTLSPNSFHFGPRPEWFRSSQGTGSFLSPATSPQPFGDVSGAFGQSNFPMASGMMPPQQKSFYGFGTPSDSYGRRFSHRGSFPHATNYGSPFPGYGLNGRSLIPVDKERRRGRGNALLCSFVGSLDFLNEQSRGPRSTRPKKQPEDNSKDEKSSAGLDQGSYNRTDFVTEYKNARFFIIKSYSEDNVHKSIKYGVWASTTNGNKKL…	ARFFIIKSYSEDNVHKSIKYGVWASTTNGNKKLDGAYHEVKKEEHCPIFLLFSVNASAQFCGVAEMTGPVNFEKSVNYWQQDKWTGQFPVNWHILKDVPNNLFRHIILENNEHKPVTNSRDTQEVKLEQGREMLKIFK
TaDF1c-2A	TaECT17	TraesCS2A02G011400.1	MKEAFDPPASAAAATPEADNGGASVFTRKNIWSDAAAEGDDDSLPWPWDGVKSEEDADFLSHANRALSFLDYEAESSECKYATDIGSHVYPKEAMSPQSEYDRQRPYLPLSSCSWDSSSSLEAMSGNRDASGHVMAKGGTKSDIFAPRHDYLTSGPTTGPHMRRSYTEAAKVDCSFDCHSEHHYKGLDRFTPFANCNGQSIECRSEIVDMPRGGRCVDEATSFSSRWCFENGGRGSSLPGGLTYGDEIPSLSSRRCNGSGVLSRSSQWHYGAEISSLSSRQGYGDEIPSLSNQKFNGISRSNHWNYSAEIPSLSRRQSYRDEIPSLSSQKSNGISYPRQWQQYGADIPSFSTRQGYGEEVPTMSHHWRYRDKIPLYSGQRCHDAESRRLSSYQQGPFRG…	AKFFMIKSYSEDDIHKGIKYNVWASTPNGNSKLDTAFHDAQILMKEKGTKCPVFLLFSVNTSGQFVGLAEMLGPVDFKKTMDFWQQNKWNGFFPVVWHIVKDIPNRLFKHITLENNDNRPVTFSRDTQEIGLPQGLEVLKIFK
TaDF1c-2D	TaECT23	TraesCS2D02G012200.1	MKEAFDPPASAAAATPEADNGASIFTRKNIWSDAAAEGDDDSSPWPWDGVKSEEDADFLSHANRALSFLDYEAESSECKYATDIGSHVYPKEAMSPQSEYDRQRPYLPLSSCSWDSSSSLEAMSGNRDASGHVMAKGGTKSDIFAPRHDYLASCPTTGPHMRRSYTEAAKVDCSFDCHSEQHYKGLDRFTPFANCNGQSIECRSEIADMPRGGRCVDEATSFSSRWCFENGGRGSSLPGGLTYGDEIPSLSSRRCNGSGVLSRSSQWHYGAEISSLSSRQGYGDEIPSLSNQKFNGISRSNHWNYSAEIPSLSRRQSYRDEIPSLSSQKSNGISYPRQWQQYGADIPSFSSRQGYGEEVPTMSHHWRCRDKIPLYSGQRCHDAEARRLSSYQQGPFRGN…	AKFFMIKSYSEDDIHKGIKYNVWASTPNGNSKLDTAFHDAQILMKEKGTKCPVFLLFSVNTSGQFVGLAEMLGPVDFKKTMDFWQQNKWNGFFPVVWHIVKDIPNRLFKHITLENNDNRPVTFSRDTQEIGLPQGLEVLKIFK
TaDF1c-2B	TaECT26	TraesCS2B02G010200.1	MKEAFDPPASVAAATPEAENTASLFTKKNIWSGAAAEGDDDSSPWPCTCPGDGVKSEEDADFLSHANRALSFLDYEAESSECKYATDIGSHVYPKEAMSPRSEYDRQRPYLPLSSCSWDSSSSLEAMSGNRDASGHVMAKGGTKSDIFAPRHDYLTSCPTTGPHMRRSYTEAAKVDCSFDCHPEHHYKGLDRFTPFANCNGQSIECRSEIVDMPRGGRCVDEATSFSSRWCFKNGGRGSSLPGGLTYGDEIPSLSSRRCNGNGVLSRSSQWHYGAEISSLSSRQGYGDEIPSLSNQKFNGISRSNHWNYSAEIPSLSCRQSYRDEIPSLSSQKSNGISYPRQWQQYGADIPSFSSRQGYGEEVPTMSHHWRYRDKIPLYSGQRCHDAEARRLSSYQQGP…	AKFFMIKSYSEDDIHKGIKYNVWASTPNGNSKLDTAFHDAQILMKEKGTKCPVFLLFSVNTSGQFVGLAEMLGPVDFKKTMDFWQQNKWNGFFPVVWHIIKDIPNRLFKHITLENNDNRPVTFSRDTQEIGLPQGLEVLKIFK
TaDF2c-3A	TaECT33	TraesCS3A02G267700.1	MEPKPNTALARKPIEEAVDNLTIDASTKASNGNLPAAKDVSSSDAISCISSADAASTAAKDAEMNQVTYMGDQGMCYYGYYYPGSFGGWDENSYYAGSNGLEMQPTVVQAENGSYLCYVPGYENGYTAYSPVVPGNGVDGQYVSKEPYYSAVVPVQDPSTPGMYAQPIAYGPELVPAYTWDPYVLLDGVQGHPVGVHQTNYPTRSNYPSNKHAVPSSKASRSTKYASGTTKGSSSAVDTVPTSANNHPSSKFANKVSGASITKGHLPSSKFVAHTNQGKGSFYQSKGINLNESGRNCNGNEKLKARSKLNEFGDRDVSDKPNDDSKNSLSPGADRFGLSGVQEVNDDIPSLVAVRRDSYNLPDFVTKYEQALFFVIKSYSEDDIHKSIKYNVWASTPNG…	FFVIKSYSEDDIHKSIKYNVWASTPNGNKRLDNAYKIAQERMAGKGTKCPVFLFFSVNASGQFCGVAEMLGPVDFNKSMNFWQQDKWNGFFPVKWHIIKDVPNPQFRHIILENNENKPVTNSRDTQEVKFLQGAEMLNIFK
TaDF2c-3B	TaECT36	TraesCS3B02G301100.1	MEPKPNTALAHKPIEEAVDNLKIDASTKASNGNLPAAKDASSSDAISCISSADAASTAAKDTEMNQGAYMGDQGMYYYGYYYPGSFGGWDENGYYAGSNGLEMQPTVVQAENGSYLCYVPGYENGYTAYSPVVPGTGVDSQYVNKEPYYSAVIPVQDPSTPGMYAQPIAYGPELVPAYTWDPYVLLDGVQGHPVGVQQTNYPTRSNYPSNKHAVPSSKASRSTKYAPGTTKGSSSAVDTVPTSANNYPSSKFANKASGASITKGHLPSSKFVVHTNQGKGSLYQSKGINLNESGRNCNGNEKLKARSKLNEFGDRDISDKHNDESKIFLSPGADRFGLSGVQEVNDDIPSLVAVRRDSYNLPDFVTKYEQALFFVIKSYSEDDIHKSIKYNVWASTPNG…	FFVIKSYSEDDIHKSIKYNVWASTPNGNKRLDNAYKIAQERMAGKGTKCPVFLFFSVNASGQFCGVAEMLGPVDFNKSMNFWQQDKWNGFFPVKWHIIKDVPNPQFRHIILENNENKPVTNSRDTQEVKFLQGAEMLNIFK
TaDF2c-3D	TaECT25	TraesCS3D02G267900.1	MEPKPNTALAHKPIEEAVENLKIDASTKASNGNLPAAKDAGSSDAISCISSADAASTAAKDTEMNQGAYMGDQGMYYYGYYYPGSFGGWDESSYYAGSNGLEMQPTVVQAENGSYLCYVPGYENGYTAYSPVVPGTGVDSQYVSKEPYYSAVIPVQDPSTPGMYAQPIAYGPELVPAYTWDPYVLLDGVQGLPVGVQQTNYPTRSNYPSNKHAVPSSKASRSTKYASGTTKGSSSAVDTVPTSANNHPSSKFANKASGASITKGHLPSSKFVVHTNQGKGSLYQSKGINLNESGRNCNGNEKLKARSKLNEFGNRDISDKHNDESKNSLSPGADRFGLSGVQEVNDDIPSLVAVRRDSYNLPDFVTKYEQALFFVIKSYSEDDIHKSIKYNVWASTPNG…	FFVIKSYSEDDIHKSIKYNVWASTPNGNKRLDNAYKIAQERMAGKGTKCPVFLFFSVNASGQFCGVAEMLGPVDFNKSMNFWQQDKWNGFFPVKWHIIKDVPNPQFRHIILENNENKPVTNSRDTQEVKFLQGAEMLNIFK
TaDF3c-4A	TaECT10	TraesCS4A02G125600.3	MMSGFGTNSAMGSSSLPSRVVYNTGNDLPVEYIYDQGLSYPATNGYAYYAGFEPPVGWSENTNYWGVDGQYLQLTNDNLPYVYCTPGYEFSYSSQDQYTSYMPGMFMGVDGSVVGSQQYFTNPYQPPGSPSGYFPVYLQPTTDLSSAVSLEPPVFSTGTSVASRPVNTSIKDTHQMSGNTMASRTVSSASPAIGSSHHAYQNQSTNKPSDLPGANVARHDKPSTSHLTVLVDTDKNFQAASGMGSSGDNGQITDRTEVVPVAAMVGEGAQSKAVSSSAVKNIVIHPDQYNKADFPCDHPDAKFFVIKSYSEDDVHKSIKYNVWSSTPNGNRRLDAAYSEAKGSQRKCPIFLFFSVNTSGQFCGVAEMVGPVDFHKDMDFWQQDKWSGSFPLKWHLVKDV…	AKFFVIKSYSEDDVHKSIKYNVWSSTPNGNRRLDAAYSEAKGSQRKCPIFLFFSVNTSGQFCGVAEMVGPVDFHKDMDFWQQDKWSGSFPLKWHLVKDVPNSTFRHIILENNENKPVTNSRDTQEMPYKSGINMLKLFK
TaDF3c-4B	TaECT27	TraesCS4B02G179100.3	MMSGFGTNSAIGSSSLPSRVVYNTGNDLPVEYIYDQGLSYPATNGYAYYGGFEPPVGWSENTNYWGVDGQYLQLTNDNLPYVYCTPGYEFSYSSQDQYTSYMPGMFMGVDGSVVGSQQYFTNPYQPPGSPSGYFPVYLQPTTDLSSAVSLEPPVFSTGTSVASRPANTSIKDTHQMSGNTMASRTVPSASPAIGSSHRAYQNQSTNKPSDLPGANVARHDKPSTSHLTVLVDTDKNFQTASGMGSSGDNGQITDRAEVAPVAAMVGEGAQSKAVSSSAVKNIVIHPDQYNKADFPCDHPDAKFFVIKSYSEDDVHKSIKYNVWSSTPNGNRRLDAAYSEAKGSQRKCPIFLFFSVNTSGQFCGVAEMVGPVDFHKDMDFWQQDKWSGSFPLKWHLVKDV…	AKFFVIKSYSEDDVHKSIKYNVWSSTPNGNRRLDAAYSEAKGSQRKCPIFLFFSVNTSGQFCGVAEMVGPVDFHKDMDFWQQDKWSGSFPLKWHLVKDVPNSTFRHIILENNENKPVTNSRDTQEIPYKSGINMLKLFK
TaDF3c-4D	TaECT35	TraesCS4D02G180500.5	MSGFGTNSAMGSSSLPSRVVYNTGNDLPVEYIYDQGLSYPATNGYAYYGGFEPPVGWSENTNYWGVDGQYLQLTNDNLPYVYCTPGYEFSYSSQDQYTSYMPGMFMGVDGSVVGSQQYFTNPYQPPGSPSGYFPVYLQPTTDLSSAVSLEPPVFSTGTSVASWPANTSIKDTHQMSGNTMASRTVPSASPAIGSSHRAYQNQSTNKPSDLPGANVARHDKPSTSHLTVLVDTDKKFQAASGMGSSGDNGQITDRAEVAPVAAMVGEGAQSKAVSSSAVKNIVIHPDQYNKADFPCDHPDAKFFVIKSYSEDDVHKSIKYNVWSSTPNGNRRLDAAYSEAKGSQRKCPIFLFFSVNTSGQFCGVAEMVGPVDFHKDMDFWQQDKWSGSFPLKWHLVKDVP…	AKFFVIKSYSEDDVHKSIKYNVWSSTPNGNRRLDAAYSEAKGSQRKCPIFLFFSVNTSGQFCGVAEMVGPVDFHKDMDFWQQDKWSGSFPLKWHLVKDVPNSTFRHIILENNENKPVTNSRDTQEIPYKSGINMLKLFK
TaDF4c-1B	TaECT8	TraesCS1B02G128700.1	MDLEANSELIFGEEFCFPANATYYPTPYGPTGITLPAELYEHQAIWRCGDQDLHYLGQQAEGTSYSYYVVPDYGIAHSPRGPYPSGHCAIADGRFARSREYLAKTADIACHQPVPIPHYDLPSAAQWGPASTSQTLMCNDSLFIPTDQGQSFPVVPKKGITWNPSLQSTSVSSKKFENHAMLSTVQLHSTDPWKQNLAAGSGTMVPAKLGRALQASRHSLHGGVPPVKSSPQTNPSYNYNASHVGSDLRKMAIAEKFQPSSKPRSYVNGLTGKLSSVCRLNLSKEKQPRGSTSSEIVATSYTSRLRIGNPEGKIIIKTDQYNRDDFEVVYPNAKFFVIKSWGEANVHKSIKYGVWSSGLQGNKKLDSAFRDAQMIAASSSTLCPVFLFFSVNESNHFCG…	AKFFVIKSWGEANVHKSIKYGVWSSGLQGNKKLDSAFRDAQMIAASSSTLCPVFLFFSVNESNHFCGVAEMVGPVDFQKDMDFWSMDRWVGSFPVRWHIIKNIPNVALKCILLRNNEDKPVTSSKNTQEIHYVPGTSMLRIFK
TaDF4c-1D	TaECT9	TraesCS1D02G109300.1	MDLEANSELIFGEEFCFPANATYYPTPYGPTGITLPAELYEHQAIWRCGDQDLHYLGQQAEGTSYSYYVVPDYGIAHSPRPRGPYPSEHCAIADGRFARSREYLAKTADIVCHQPVPIPHYDVLPSAAQWGPASTSQTLMCNDSLFIPTDQGQSFPVVPKKGITWNPSLQSTSVSSKKFENHAMLSTVQLHSTDPWKQNLAAGSGTMVPAKLRRALQASRHSLHGGVPPVKSSPQTNPSYNYNASHVGSDLRKMAIAEKFQPSSKPRSYVNGLTGKLSSVCRPNLSKEKQPRGSTSSEIVATSYTSRLHIGNPEGKIIIKTDQYNRDDFEVVYPNAKFFVIKSWGEANVHKSIKYGVWSSGLQGNKKLDSAFRDAQMIAASSSTLCPVFLFFSVNESNH…	AKFFVIKSWGEANVHKSIKYGVWSSGLQGNKKLDSAFRDAQMIAASSSTLCPVFLFFSVNESNHFCGVAEMVGPVDFQKNMDFWSMDRWVGSFPVRWHIIKNIPNVALKCILLRNNEDKPVTSSKNTQEIHYVPGTSMLRIFK
TaDF4c-1A	TaECT14	TraesCS1A02G105700.1	MDLEANSELIFGEEFCFPANATYYPTPYGPTGITLPAELYEHQAIWRCGDQDLHYLGQQAEGTSYSYYVVPDYGIAHSPRGPYPSEHCTIADGRFARSREYLAKTADIACHQPVPIPHYDVLPPAAQWGPASTSQTLTFNDSLFIPTDQGQSFPAVPKKGITWNPSLQSTSVSSKKFENHAMLSTVQLHSTDSWKQNLAAGSRTMVPAKLHRALQASRHSLHGGVPPVKSSPQTNPSYNYNASHVGSDLRKMAMAEKFQPSSKPRSHVNGLTGKLSSVCWPNLSKEKQPRGSMSSEIVATSYTSKLHIGNPEGKIIIKTDQYNRDDFEVVYPNAKFFVIKSWGEANVHKSIKYGVWSSGLQGNKKLDSAFRDAQMIAASSSTLCPVFLFFSVNESNHFC…	AKFFVIKSWGEANVHKSIKYGVWSSGLQGNKKLDSAFRDAQMIAASSSTLCPVFLFFSVNESNHFCGVAEMVGPVDFQKGDMDFWSMDRWVGSFPVRWHIIKNIPNVALKCILLRNNEDKPVTSSKNTQEVHYVPGTSMLRIFK
TaDF5c-3B	TaECT30	TraesCS3B02G232300.2	MTPELLYGQNVYVPTAVNSYTYGYAEVGSPMDWYNHRNSLGYDAQDVYFPAFQTDGTQVVYYATPDNGSVHPSYSPYPMDPGYIIDGSYLPQEYVPDTDPTCQVVPSSYYIPSVLPYAVDSVLGITATSLHPSSVAFIPSMPAYAVTSTNHVLPSMALVAPKNDVVVNPPVQSTIVSSKQFQNHSMIPIVQLHNSLPMKQELGNGSMVSIKPLHTPQAPTNVLDRPMAAAKHSPKAKLSGNDCFACVGSDPQKWASAEKFQPTSKSSGQLKAHGSSNAEKHSGQRSPAIVAKSYTSRLIVGNLDGTILIRPDQYNGNDLQVDNPYAKFFVIKSIGEADIHKSIKYGVWSSSSSGNSKLDCAYRDADRIAKRNSTKCPVFLFFSVNGSGHFCGLAEMVGP…	AKFFVIKSIGEADIHKSIKYGVWSSSSSGNSKLDCAYRDADRIAKRNSTKCPVFLFFSVNGSGHFCGLAEMVGPVDFHKDMDFWCQDKWTGCFPVRWHIIKDVPNYTLQNILLQNNENKPVTHSRDTQEVPYVPGISVLKILK
TaDF5c-3A	TaECT32	TraesCS3A02G199100.2	MEMAPELLYGQNVYVPTAVNSYTYGYAEVGSPMDWYNHQNSLGYDAQDVYFPAFQTDGTQCVYYATPDNGSVHPSYSPYPMDPGYIVDGSYLPQEYVPDADPTCQVVPSSYYIPSVLPYAVDSVLGITATSLHPSSVAFIPSMPAYAVTSTNHVLPSMALVAPKNDVVVNPPVQSTIVSSKQFQNHSMMPIVQLHNSLPMKQELGNGSMVPVKPLHTPQAPTNVLDSPMAAAKHSPKAKLSGNDCFACVGSDPQKWASAEKFQPTSKSSGQLKAHGSSNAEKHSGQRSPAIVAKSYTSRLIVGNSDGTIIIRPDQYNGNDLRVDNPYAKFFVIKSIGEADIHKSIKYGVWSSSSSGNSKLDCAYRDADRIAKRNSTKCPVFLFFSVNGSGHFCGLAEMV…	AKFFVIKSIGEADIHKSIKYGVWSSSSSGNSKLDCAYRDADRIAKRNSTKCPVFLFFSVNGSGHFCGLAEMVGPVDFHKDMDFWCQDKWTGCFPVRWHIIKDVPNYTLQNILLQNNENKPVTHSRDTQEVPYVPGISVLKILK
TaDF5c-3D	TaECT24	TraesCS3D02G199400.2	MEMTPELLYGQNVYVPTAVNSYTYGYAVGSPMDWYNHQNSLGYDAQDVYFPAFQTDGTQCVYYATPDNGSVHPSYSPYPMDPGYIVDGSYLPQEYVPDTDPTCQVVPSSYYIPSVLPYAVDSVLGITATSLHPSSVAFIPSMPAYAVTSTNHVLPLMALVAPKNDVVVNPPVQSTIVSSKQFQNHSMIPIVQLHNSLPMKQELGNGSMVSVKPLHTPQAPTNVLDSPMAAAKHSPKAKLSGNDCFACVGSDPQKWASAEKFQPTSKSSGQLKAHGSSNAEKHSGQRSPAIVAKSYTSRLIVGNSDGTILIRSDQYNGNDLRVDNPYAKFFVIKSIGEADIHKSIKYGVWSSSSSGNSKLDCAYRDADRIAKRNSTKCPVFLFFSVNGSGHFCGLAEMVG…	AKFFVIKSIGEADIHKSIKYGVWSSSSSGNSKLDCAYRDADRIAKRNSTKCPVFLFFSVNGSGHFCGLAEMVGPVDFHKDMDFWCQDKWTGCFPVRWHIIKDVPNYTLQNILLQNNENKPVTHSRDTQEVPYVPGISVLKILK
TaDC1a-7B	TaECT3	TraesCS7B02G363200.2	MDDGDGGLSFDFEGGLDTGPAAGGLALSSADAGATGGGGGGDGGGHGRGRGRGSYRQTVCRHWLRGLCMKGEACGFLHQFDKARMPVCRFFRDYGECREPDCAYKHSYDDVKECNMYKMGFCPNGPNCRYKHAKLPGPPPPVEEVLAKIMQMRSSNFNKFNQHRNNNYNQQGDRPRPPPGSGLPNQNSTDNASTMQPAAGQQVQTMNQQPQQKQQQVQQQQQQKPNTNDQVQGVPNGSSNQPTRLATPLPQGSSRYFIVKSCNRENLEISVQQGIWATQRSNEAKLNEAFESMDNVILIFSINRTRNFQGCAKMTSRIGGYIGGGNWKSANGTAHYGRNFSLQWLKLCELSFQKTHHLRNPYNDNLPVKISRDCQELEPFIGEQLASLLYLEPDSELTA…	SRYFIVKSCNRENLEISVQQGIWATQRSNEAKLNEAFESMDNVILIFSINRTRNFQGCAKMTSRIGGYIGGGNWKSANGTAHYGRNFSLQWLKLCELSFQKTHHLRNPYNDNLPVKISRDCQELEPFIGEQLASLL
TaDC1a-7A	TaCPSF30-4	TraesCS7A02G461800.1	MDDGDGGLSFDFEGGLDTGPAAGGLALSSADAGATGGGGGGDGGGHGRGRGRGSYRQTVCRHWLRGLCMKGEACGFLHQFDKARMPVCRFFRDYGECREPDCAYKHSYDDVKECNMYKMGFCPNGPNCRYKHVKLPGPPPPVEEVLAKILQMRSSNFNKFNQHRNNNYNQQGDRPRPPPGSGLPNQNSTDNASTMQPAAGQQAQTMNQQPQQKQQQVQQQQKPNTNDQVQGVPNGSSNQPTRLATPLPQGSSRYFIVKSCNRENLEISVQQGIWATQRSNEAKLNEAFESMDNVILIFSINRTRNFQGCAKMTSRIGGYIGGGNWKSANGTAHYGRNFSLQWLKLCELSFQKTHHLRNPYNDNLPVKISRDCQELEPFIGEQLASLLYLEPDSELTAML…	SRYFIVKSCNRENLEISVQQGIWATQRSNEAKLNEAFESMDNVILIFSINRTRNFQGCAKMTSRIGGYIGGGNWKSANGTAHYGRNFSLQWLKLCELSFQKTHHLRNPYNDNLPVKISRDCQELEPFIGEQLASLL
TaDC1a-7D		TraesCS7D02G450100.1	MDDGDGGLSFDFEGGLDTGPAAGGLALSSADAGATGGGGGGDGGGHGRGRGRGSYRQTVCRHWLRGLCMKGEACGFLHQFDKARMPVCRFFRDYGECREPDCAYKHSYDDVKECNMYKMGFCPNGPNCRYKHVKLPGPPPPVEEVLAKILQMRSSNFNKFNQHRNNNYNQQGDRPRPPPGSGLPNQNSTDNASTMQPAAGQQAQTMNQQPQQKQQQVQHQQKPNTNDQVQGVPNGSSNQPTRLATPLPQGSSRYFIVKSCNRENLEISVQQGIWATQRSNEAKLNEAFESMDNVILIFSINRTRNFQGCAKMTSRIGGYIGGGNWKSANGTAHYGRNFSLQWLKLCELSFQKTHHLRNPYNDNLPVKISRDCQELEPFIGEQLASLLYLEPDSELTAML…	SRYFIVKSCNRENLEISVQQGIWATQRSNEAKLNEAFESMDNVILIFSINRTRNFQGCAKMTSRIGGYIGGGNWKSANGTAHYGRNFSLQWLKLCELSFQKTHHLRNPYNDNLPVKISRDCQELEPFIGEQLASLL
	* According to "Yue H, Nie X, Yan Z, Weining S. 2019. N6‐methyladenosine regulatory machinery in plants: composition, function and evolution. Plant Biotechnology Journal 17, 1194-1208."
