# Supplementary material for: Genome-wide identification and expression analysis of YTH domain-containing RNA-binding protein family in common wheat
Source: BMC Plant Biol. 2020 Jun 23;20:351. doi: 10.1186/s12870-020-02505-1 (PMC7384225; doi:10.1186/s12870-020-02505-1)
Supplement: Supplementary file 2 — Additional file 2. Sequences of YTHs used for the construction of phylogenetic tree. [file 12870_2020_2505_MOESM2_ESM.xlsx]

## Sheet: Sheet1
Additional file 2:Sequences of YTHs used for the construction of phylogenetic tree.xlsx
Species	Name	Protein sequence
Arabidopsis thaliana	ETC1 (AtDF1A)	DVSAVDLQRYNGENFPESFVKAKFFVIKSYSEDDVHNCIKYGAWSSTPTGNKKLNAAYYEAKENSQECPVYLLFSVNASGQFVGLAEMVGPVDFNKTMEYWQQDKWIGCFPVKWHIIKDIPNSLLRHITLANNENKPVTNSRDTQEVNLEHGTKIIKIFKEYMSKTCILDDYKFYETRQKIIRDKKIKQKKQ
	ECT2 (AtDF2A )	DNTCVVPDREQYNKEDFPVDYANAMFFIIKSYSEDDVHKSIKYNVWASTPNGNKKLAAAYQEAQQKAGGCPIFLFFSVNASGQFVGLAEMTGPVDFNTNVEYWQQDKWTGSFPLKWHIVKDVPNSLLKHITLENNENKPVTNSRDTQEVKLEQGLKIVKIFKEHSSKTCILDDFSFYEVRQKTILEKKAKQTQK
	ECT3 (AtDF3A)	SEDVSLLDPKDYNKIDFPETYTEAKFYVIKSYSEDDIHKSIKYSVWSSTPNGNKKLDASYNEAKQKSDGCPVFLLFSVNTSGQFVGLAEMVGPVDFNKTVEYWQQDKWIGCFPVKWHFVKDIPNSSLRHITLENNENKPVTNSRDTQEVKLEQGIKVIKIFKDHASKTCILDDFEFYENRQKIIQERKSKHLQI
	ECT4 (AtDF4A )	TVTCVLPDREECNRDDFPVEYKDAKFFIIKSYSEDDVHKSIKYNVWASTPNGNKKLDAAYQEAQQKSSGCPVFLFFSVNASGQFIGLAEMKGPVDFNKNIEYWQQDKWTGSFPLKWHILKDVPNSLLKHITLEYNENKPVTNSRDTQEVKLEQGLKVVKIFKEHNSKTCILDDFSFYEARQKTILEKKAKQQQS
	ECT5 (AtDF1B)	NKGSAKEHEESNNADFVTDYTNAKLFIIKSYSEDNVHKSIKYNVWASTPNGNKKLDAAYREAKDEKEPCPLFLLFSVNASSQFCGVAEMVGPVDFEKSVDYWQQDKWSGQFPVKWHIIKDVPNSQFRHIILENNDNKPVTNSRDTQEVKLEQGIEMLKIFKNYDADTSILDDFGFYEEREKIIQDRKARRQPS
	ECT9 (AtDF2B )	SKMISYDRVDRFCQQELLSQFRDAKFFVIKSYSEDNVHKSIKHCVWASTKNGNKKLDAAYREAKKKDVACPVFLLFSVNASSQFCGVAEMVGPVDFNTSVEYWQQDRWSGHFPVQWLIVKDVPNSLFRHIIIESNDNKPVTNSRDTQEVGLEKGIEMLDIFISCEMRSSILDDFNFYEERQIAIQDRKARQRAV
	ECT10 (AtDF3B)	DSSTAGPNPSLYNHPEFVTDYKNAKFFIVKSFSEDNVHRSIKYNVWASTPHGNKKLDTAYRDAEKMGGKCPIFLFFSVNASGQFCGVSEMVGPVDFEKDAGYWQQDRWSGQFPVKWHIVKDIPNNRFCHILLQNNDNKPVTHSRDSQEVKLRQGIEMLRIFKEYEAHTSILDDFGYYDELEGQKVGEDGTRKKA
	ECT6 (AtDF1C))	AEGNIVINPDRYNKEDFSIEYSDARFFVIKSYSEDDVHKSIKYGVWSSTLNGNKKLQSVYEDAQRIATEKSRECPIFLFFSVNSSGLFCGVAEMTGPVSFDRDMDFWQQDKWSGSFPVKWHIIKDVPNSYFRHIILHNNENKPVTNSRDTQEIILKQGLEVLKLFKHHAEKTSLLDDFMYYEDRQRLMQEERARLPFR
	ECT7 (AtDF2C )	AEGNIVINPSQYNKEDLRIDYSNAKFFVIKSYSEDDVHKSIKYNVWSSTLHGNKKLQSAYEDAQRIATEKSCECPIFLFFSVNASGLFCGMAEMTGPVSFDKDMDFWQQDKWSGSFPVKWHIIKDVPNSYFRHIILQNNENKPVTNSRDTQEIMLKQGLEVLKIFKDHMERTSLLDDFVYYESRQRVMQDERTRLPYR
	ECT8 (AtDF3C)	NGVGSVIRRDQYNLPSFQTKYEEAIFFVIKSYSEDDIHKSIKYNVWSSTLNGNKKLDSAYQESQKKAADKSGKCPVFLFFSVNASGQFCGVAEMIGRVDYEKSMEFWQQDKWTGYFPVKWHIIKDVPNPQLRHIILENNENKPVTNSRDTQEVRLPQGNEVLNIFKNYAAKTSILDDFDFYENREKVMVQKKLRFPPV
	ECT11 (AtDF4C)	NSFALALRREMYNLPDFQTDYEDAKFFVIKSYSEDDVHKSIKYSVWSSTINGNKKLDAAFRDAETKTLEDGKKRPIFLFFSVNASRQFVGLAEMVGYVDFNKDLDFWQVDKWSGFFPVEWHVVKDIPNWELRHIILDNNEDKPVTHTRDTHEIKLKEGLQMLSIFKKYSAVTFLLDDMDFYEEREKSLRAKKEHKPAT
	CPSF30 (AtDC1A )	NRTSHPLPQGVNRYFVVKSNNRENFELSVQQGVWATQRSNEAKLNEAFDSVENVILIFSVNRTRHFQGCAKMTSRIGGYIGGGNWKHEHGTAQYGRNFSVKWLKLCELSFHKTRNLRNPYNENLPVKISRDCQELEPSVGEQLASLLYLEPDSELMAISIAAEAKREEEK
	ECT12 (AtDC1B )	KANKNSKPGYRTRYFIIKSLNYDNIQVSVEKGIWATQVMNEPILEGAFHKSGRVILIFSVNMSGFFQGYAEMLSPVGWRRDQIWSQGGGKNNPWGRSFKVKWLRLSELPFQKTLHLKNPLNDYKPVKISRDCQELPEDIGEALCELLDANSCDDGLLNSSSRDDYSTKR
Glycine max	GmDF1A	DKTSTVPDRDQYNKADFPEEYTDAKFFVIKSYSEDDIHKSIKYNVWASTQNGNKKLDAAYHEAQQKPGGCPVFLFFSVNTSGQFVGLAEMIGPVDFNKSVEYWQQDKWNGCFPLKWHVVKDVPNNLLRHITLDNNENKPVTNSRDTQEVMLEPGLKLIKIFKEYTSKTCILDDFGFYEARQKTILEKKAKQQFP
	GmDF2A	DKTSTILECDQYNKADFPEEYTDAKFFVIKSYSEDDIHKSIKYNVWASTQNGNKKLDAAYQEAQQKPGGTPVFLFFSVNTSGQFVGLAEMIGPVDFNKSVEYWQQDKWNGCFPLKWHIVKDVPNNLLRHITLDNNENKPVTNSRDTQEVMLEPGLKLIKIFKEYTSKTCILDDFGFYEARQKTILEKKAKQQFP
	GmDF3A	KEVPPVPDKEQYNGKDFAENYSDAKFFVIKSYSEDDIHKSIKYSAWASTPNGNKKLDAAYQEAKEKPGGCPIFLLFSVNTSGQFVGLAEMLGPVDFGKTVDYWQQDRWTGCFSVKWHVIKDIPNSVLRHITLENNENKPVTNSRDTQEVKFEKGVQIAKIFKEHSSQTCILDDFGFYEAREKATQEKKSKEQQL
	GmDF4A	KEVPLVPDKEQYNGKDLAENYSDAKFFVIKSYSEDDIHKSIKYSAWASTPNGNKKLDSAYQEAKEKPGGCPIFLLFSVNTSGQFVGLAEMLGPVDFGKTVDYWQQDRWTGCFSVKWHVIKDIPNSVLRHITLENNENKPVTNSRDTQEVKFEKGVQLVKIFKEHSSQTCILDDFGFYEDREKVTQEKKSKEQQL
	GmDF5A	KEVPLVPNNEQYNGKDFPENYSDAKFFVIKSYSEDDIHKSIKYKVWASTFNGNKKLDAAYHESKEKPGDCPVFLLFSVNTSGQFVGLAEMVSPLDFGRTVEYWQQDRWSGCFSVKWHIIKDIPNSVLRPITLENNENKPVTNSRDTQEVKFEKGIQILKIFKQHSSKTCILDDFGFYETREKMIQERKSMEQQL
	GmDF1B	SASTAKFQNESLNRSDFATDYKDAKFFVIKSYSEDNVHKSIKYGVWASTPNGNRKLDDAYRQAMEKQDACPIFLFFSVNASAQFCGVAEMVGPVNFDKSVDFWQQDKWSGQFPLKWHIIKDVPNSQFRHIILENNDNKPVTNSRDTQEVKLGQGVEMLTIFKNYETDVSILDDFDFYEDRQKAMQERKARQQSS
	GmDF2B	SGSTAKFQNESLNWSDFATDYKDAKFFVIKSYSEDNVHKSIKYGVWASTPNGNRKLDAAYLQAMEKQDACPIFLFFSVNASAQFCGVAEMVGPVNFDKSVDFWQQDKWSGQFPVKWHIIKDVPNSQFRHIVLENNDNKPVTNSRDTQEVKLTQGVEMLTIFKNYETDVSILDDFDFYEDRQKAMQERKARQQSS
	GmDF1C	TQENIIISTDQYNREDFPVNYENAKFFVIKSYSEDDVHKSIKYNVWSSTPHGNKKLQSTHEDAKRIASGNFGSCPIFLFFSVNASGQFCGVAEMIGPVDFNKDMDFWQQDKWSGSFPVKWHIIKDVPNANFRHIILENNENKPVTNSRDTQEIMYSKGLEMLKIFKNHNLKTSLLDDFMYYENRQKIMQEEKAKLLIR
	GmDF2C	TQENIIISTDQYNREDFPVNYENAKFFVIKSYSEDDVHKSIKYNVWSSTPHGNKKLQSAHEDAKRIASGKFGSCPIFLFFSVNASGQFCGVAEMIGPVDFNKDMDFWQQDKWSGSFPVKWYIIKDVSNANFRHIILENNENKPVTNSRDTQEIMYSKGLEMLKIFKNHHLKTSLLDDFIYYENRQKIMLEEKTKLLIR
	GmDF3C	EQGNIVIYPDQYNMEDFPLGYENAKFFVIKSYSEDDVHKSIKYNVWSSTPHGNKKLENAYEDAKKIAAEKSEVCPIFLLFSVNASGQFCGVAEMVGTVDFSKNMDFWQQDKWSGSFPVKWHIIKDVPNPNFRHIILENNENKPVTNSRDAQEIMYLKGLEMLKIFKNHTLKTSLLDDFMYYENRQKIMQDEKAKFLVK
	GmDF4C	EQGNIVIYPDQYNKEDFSLDYENAKFFVIKSYSEDDVHKSIKYNVWSSTPHGNKLENAYEDAKKIAAEKSEVCPIFLFFSVNASGQFCGVAEMVGTVDFNKNMDFWQQDKWSGSFPLKWHIIKDVPNPNFRHITLENNENKPVTNSRDTQEIMYWKGLEMLKIFKNNTLKTSLLDDFMYYENRQKIMQDEKA
	GmDF5C	GNVTNKIRADQYNLPDFPTKYDHALFFVIKSYSEDDIHKSIKYNVWASTPNGNKRLDGAFQDAQKRMEEKGCKCPVFLFFSVNASGQFCGVAEMTGRVDFNKSMDFWQQDKWNGYFPVKWHIIKDVPNPQLRHIILENNDHKPVTSSRDTQEVSFPQGVEMLNIFKNYVARTSILDDFEFYESRQKVMQEKKTRQSMP
	GmDF6C	GNVTNKIRTDQYNLPDFPTKYDHALFFVIKSYSEDDIHKSIKYNVWASTPNGNKRLDGAFQDAQKRMEEKGCKCPVFLFFSVNASGQFCGVAEMTGRVDFNKSMDFWQQDKWNGYFSVKWHIIKDVPNPQLRHIILENNDHKPVTNSRDTQEVSFPQGVEMLNIFKNYVARTSILDDFEFYESRQKVLQEKKTRQSMP
	GmDC1A	NRTATPLPQGISRYFIVKSCNRENLELSVQQGVWATQRSNESKLNEAFDSVENVILVFSVNRTRHFQGCAKMTSRIGGSVAGGNWKYAHGTAHYGRNFSVKWLKLCELSFHKTRHLRNPYNENLPVKISRDCQELEPSIGEQLASLLYLEPDSELMAISVAAESKREEEK
	GmDC2A	NRTATPLPQGISRYFIVKSCNRENLELSVQQGVWATQRSNESKLNEAFDSVENVILIFSVNRTRHFQGCAKMTSKIGGSVAGGNWKYAHGTAHYGRNFSVKWLKLCELSFHKTRHLRNPYNENLPVKISRDCQELEPSIGEQLASLLYLEPDSELMAISVAAESKREEEK
	GmDC1B	PTGIGVEKWHNIKYFIIKSLNHQNIHLSIEKGIWATQIMNEPILEEAFHNSGSVILIFSVNMSGSFQGYAQMMSSIGRGRDNVWSEGTGKSNPWGRSFKVKWMCLNDLPFHKTLHLKNPLNDYKPVKISRDCQELSPDIGLALCELLDGKNYTDCLPTSLSRDEFSLKG
	GmDC2B	PAGIGVEKCHNTKYFVIKSLNHQNIHLSIEKGIWATQIMNEPILQEAYHNSGSVILIFSVNMSGSFQGYAQMMTSIGRGRDNAWSEGTGKSNPWGRSFKVKWLCLNDLPFHKTLHLKNPLNDYKPVKISRDCQELSPDIGLALCKLLDGKNDTDGLLTSLSRDEFSLKG
Oryza sativa	OsDF1A	MNATDVPDRTQFNRDDFPVQYDDAKFFVIKSYSEDDIHKSIKYNVWASTTNGNKKLDAAYQEAQAKSSKCPIFLFFSVNTSGQFVGVAEMTGAVDFEKTLEYWQQDKWNGSLSLKWHIVKDVPNNILKHIILENNENKPVTNSRDTQEVNLDQGIQMLKIFKEHVSKTSILDDFAFYENRQKLMQEKRVKQQQI
	OsDF2A	QENSAIPDKGQFNQEGFPVTYKDAKFFVIKSYSEDDVHKSIKYNVWASTPNGNKKLDAGYREAQEKSSECPVFLFFSVNTSGQFVGVAEMVGPVDFEKTVDYWQQDKWNGCFPIKWHVVKDVPNNILKHITLDNNDNKPVTNSRDTQEVKLEQGLEMLKIFKDHISKTSILDDFGFYENRQKLMQEKRAKQQLL
	OsDF3A	SDSSLSVMKDQYNRADFVETYSDAKFFIIKSYSEDDVHKSIKYNVWASTSNGNKKLDAAYQEAKEKSSDSSVFLLFSVNASGQFVGLAEMVGRVDFNKTLEHWQQDKWTGCFPVKWHIVKDVPNSLLKHIILENNENKPVTNCRDTHEVKLEPGLQVLKIFKDHVCKTSLLDDFDFYDNREKMMQERKAKHQQL
	OsDF1B	EKPSAGVDCELYNRPDFVTEYKNARFFIIKSYSEDNVHKSIKYGVWASTTNGNKKLDSAYREAKEKEEHCPIFLLFSVNASAQFCGVAEMIGPVDFEKSVDYWQQDKWTGQFPVKWHIVKDVPNNLFRHIILENNDNKPVTNSRDTQEVKLEQGMEMLKIFKDHEEDASILDDFDFYEERERALLDNKARLHQQ
	OsDF2B	EKNVPLVDSELYNRPDFVTEYKDAKFFVIKSYTEDHVHRSIKYNVWASTASGNRKLDSAYRLAKEKEDYCPIFLFFSVNGSGQFCGVAEMIGPVDFDKSVDYWQQDKWSGQFPVKWHIIKDVPNNLLRHIILENNDNKPVTNSRDTQEVKLEHGLQMLTIFKNHESETNILEDFDFYEQREKALQENRRQQQPA
	OsDF3B	RKSALINDSNLYNQHDFVIEYEDAKFFVIKSYTEDHVHKSIKYGVWASTASGNRKLDAAYREAKEKEATCPIFLFFSVNGSGQFCGVAEMIGPVDFDKSVDYWQQDKWSGQFPVKWHIIKDVPNSLLRHIILENNENKPVTNSRDTQEVRLDHGLQMLTIFKNHEVETTILEDFDFYEQREKAMLDIRQRQKQQ
	OsDF1C	TPSPVAMSRDAYNLPDFVTKYDQALFFVIKSYSEDDIHKSIKYNVWASTPNGNKRLDNAFKLAQERVAEKGTKCPMFLFFSVNASGQFCGVAEMVGPVDFNRNMNFWQQDKWNGFFPVKWHIIKDVPNPQFRHIILENNENKPVTNSRDTQEVKFPQGSEMLNIFKNFSCKTSILDDFDFYENRQKVMQDRRGKPLAT
	OsDF2C	TLEKIMIHPDQYNKVHFPVDHPDAKFFVIKSYSEDDVHKSIKYNVWSSTPNGNKRLDAAYSDVQGRALGKCPIFLFFSVNASGQFCGVAEMVGPVDFHKDMDFWQQDKWSGSFPVKWHLVKDVPNSTFRHIILENNENKPVTNSRDTQEIPFKSGTNMLKLFKDGPLTTSILDDFSFYEGRQKAMLEEKCRCSGR
	OsDF3C	PEGTIVIRCNQYNSDDLRVDYPFAKFFVIKSIGEDDVHKSIKYGVWSSSSSGNSKLDIAFKDANRIAKRNSTKCPVFLFFSVNGSGLFCGMAEMVGPVDFHKDMDFWCQDKWTGSFPVRWHIVKDVPNYTLQHILLQNNENKPVTHSRDTQEIPYVPGISMLKILKAIKVKECLLDDFMKYEEDEARSKHYFRRSKLSHN
	OsDF4C	NAIPPLVCRDQINRPEFTVQYEHAKFFMIKSYSEDDVHKGIKYNVWASTPNGNNKLDAAFHEAQILMKEQGKRCPIFLFFSVNTSGQFVGLAEMLGPVDFKKTMDFWQQDKWNGFFPVMWHIIKDIPNRFFKHITLENNEGKVVTFSRDTQEIGLPQGLEMLKIFKAYHQGTSILDDFYFYEEKENMRHAQKGRNLET
	OsDF5C	DIRSPLVRRDQFNRPDFIVEYEQAKFFMIKSYSEDDIHKGIKYNVWASTPHGNNKLDAAFREAQILIKEKGKKCPVFLFFSVNSSGQFVGLAEILGPVDFKKTMDFWKLDRWNGFFPVTWHIIKDIPNRLFKHITLENNDNRIVTFSRDTQEIGLLQGLKMLKIFKDYDQETSLLDDFNFYEEKESARCAKKGINAES
	OsDC1A	TRIATPLPQGPSRYFIVKSCNRENLEISVQQGIWATQRSNEAKLNEAFESIENVILIFSINRTRNFQGCAKMTSRIGGYIGGGNWKSAHGTAHYGRNFSIQWLKLCELSFQKTHHLRNPYNDNLPVKISRDCQELEPFIGEQLASLLYLEPDSELTAILIAAEAKKEEEK
Zea mays	ZmDF1A	KDDSAVPDRAQFNRDDFPVQYDAAKFFVIKSYSEDDIHKSVKYNVWASTTNGNKKLDAAYQEAQSKGSACPIFLFFSVNTSGQFVGVAEMTGAVDFEKTLGYWQQDKWNGSFSVKWHIVKDVPNNILKHIILENNENKPVTNSRDTQEIHLEQGLQMLKIFKEHVSKTSILDDFAFYESRQKLMQDKRSKQQQV
	ZmDF2A	KNDSAVPDRAKYNRDDFPVQYDAAKFFVIKSYSEDDIHKSVKYNVWASTTNGNKKLDAAYQEAQSKGSACPIFLFFSVNTSGQFVGVAEMTGAVDFEKTLEYWQQDKWNGSFSVKWHIVKDVPNNILKHIILENNENKPVTNSRDTQEIRLEQGLQMLKIFKDHVSKTSILDDFAFYESRQKLMQDKRSKQQQL
	ZmDF3A	KQNSTLPDKGQFNQEGFPLTYKDAKFFVIKSYSEDDVHKSIKYNVWASTPNGNKKLDAGYREAQEKSSDCPVFLFFSVNTSGQFVGVAEMVGPVDFDKTVEYWQQDKWNGCFPLKWHIVKDVPNNTLKHITLDNNDNKPVTNSRDTQEVKLEQGLEMLKIFKEHVTKTSILDDFGFYENRQKLMQEKRANQQLL
	ZmDF4A	ANGSHPAMKDQYNQADFAETYSDAKFFIIKSYSEDDVHKSVKYNVWASTPNGNKKLDAAYQEAKEKSSETPVFLLFSVNASGQFVGLAEMVGRVDFEKTVEHWQQDKWTGCFPVKWHIVKDVPNSLLKHIILENNENKPVTNSRDTHEVKLEQGLQVLKIFKDHVCKTSILDDFGFYDNREKMMQERKAKQQQS
	ZmDF5A	ANGSHPAMKDQYNRADFAETYSDAKFFIIKSYSEDDVHKSVKYNVWASTPNGNKKLDAAYQEAKEKSSETPVFLLFSVNASGQFVGLAEMVGRVDFNKTVDHWQQDKWTGCFPVKWHIVKDVPNSLLKHIILENNENKPVTNSRDTHEVKLEQGLQVLKVFKDHVCKTSILDDFGFYDNREKMMQYRKAKQQQS
	ZmDF1B	EVPTTGVGRELYNKPDFVMEYTNARFFIIKSYSEDNVHKSVKYGVWASTTNGNKKLDSAYREAKEKGEHCPIFLLFSVNASAQFCGVAEMIGPVDFEKSVDYWQQDKWTGQFPVKWHIVKDVPNNLFRHIILENNDNKPVTNSRDTQEVKLEQGMEMLKIFKNHDDDASILDDFEFYEEREKALQENKARLHQQ
	ZmDF2B	EKIVPLIDSELYNRSDFITEYKDAKFFVIKSYTEDHVHRSIKYKVWASTASGNRKLDSAYHAAKEKEEHCPIFLFFSVNGSGQFCGVAEMIGPVDFDRSVDYWQQDKWSGQFPVKWHIIKDVPNNLLRHIILENNDSKPVTNSRDTQEVKLEQGLQMLTIFKNHEAETTIVEDFDFYEQREKALQENRRQQQPP
	ZmDF3B	EKTVPLIDSELYNRSDFITEYKDAKFFVIKSYTEDHVHRSIKYNVWASTASGNRKLDSAYRAAREKEEHCPIFLFFSVNGSGQFCGVAEMIGPVDFDRSVNYWQQDKWSGQFPVKWHIIKDVPNNLLRHIILENNDNKPVTNSRDTQEVKLEQGLQMLTIFKSHEAETTIVEDFDFYEQREKALQENRRQQHAA
	ZmDF4B	KNVLPIADSDKYNHPGFVTEYKDARFYVIKSYTEDHIHKSIKYNVWASTPRGNRKLNAGYHEAKAKEDHCPIFLFFSVNSSGHFCGVAEMIGPVNFDKSVDYWQNERWNGQFPVKWHIVKDVPNNIVRHIILENNENKRVTNSRDTQEVKLKQGLQMLAIFKNHEAQTNILEDFDFYEQREKAMLDDRQQQKPE
	ZmDF1C	IPSPVVIRKTAYNLSDFVTKYEQALFFVIKSYSEDDIHKSIKYNVWASTPNGNKRLDNAYRLAQERMAEKGTKCPVFLFFSVNASGQFCGVAEMVGPVDFNRNMNFWQQDKWNGFFSVKWHIIKDVPNPQFRHIILENNENKPVTNSRDTQEVKFSQGTEMLNIFKNFTCKASILDDFDFYENRQKVMQDRRGKPLTS
	ZmDF2C	IPSPVAISKNACNLSDFVTKYEQALFFVIKSYSEDDIHKSVKYNVWASTPNGNKRLDNAYRVAQERIAEKGTKCPVFLFFSVNASGQFCGVAEMVGPVDFNRNMNFWQQDKWNGFFSVKWHIIKDVPNPQFRHIILENNENKPVTNSRDTQEVNFSQGTEMLNIFKNFTCKTSILDDFDFYENRQKVMQDRRGKLLTT
	ZmDF3C	PDGTIIIRTDQYNRDDLRVDYMYAKFFVIKSIGEADVHKSIKYGVWSSSSNGNIKLDSAFRDADRISRRHSTKCPVFLFFSVNGSGHFCGMAEMVGPVDFHKDMDFWCQDKWTGCFPVRWHIVKDIPNGFLQHITLQNNENKPVTHSRDTQEIPYLPGISVIKIFKDIKVRDCLFDDFMRYEAEEAQMKPHRRCKLSYD
	ZmDF4C	PDGTIVIRTDQYNRDDLRLDYMYAKFFVIKSIGEADVHKSIKYGVWSSSSSGNSKLDSAFRDADRISRRHSTKCPVFLFFSVNGSGHFCGMAEMVGPVDFHKDMDFWCQDKWTGCFPVRWHIVKDIPNGSLQHITLQNNENKPVTHSRDTQEVPYLPGMSVINIFKDIKVRYCLFDDFMSYEAEEAQKRAHRRCKLSSN
	ZmDF5C	DITSPLIRRNQYNRSDFSVQYNQAKFFMIKSYSEDDIHKGIKYNVWASTPNGNNKLDAAYHEAQNLMDSGERCPVFLFFSVNTSGQFVGLAEMLGPVDFKKTMDFWEEDKWSGFFPIKWHIIKDIPNRLFKHIILENNDNRIVTFSRDTQEIGLPQGVQMLKIFKEQPQGTSILDDFDFYEEKANARRTQKRGNSES
	ZmDC1A	TRIATPLPQGPSRYFIVKSCNRENLEISVQQGIWATQRSNEAKLNEAFESTENVILIFSINRTRNFQGCAKMTSRIGGYIGGGNWKSAHGTAHFGRNFSMQWLKLCELSFQKTHHLRNPYNDNLPVKISRDCQELEPFVGEQLASLLYLEPDSELTAMLIAAEAKREEEK
Brachypodium_distachyon	BdDF1A	AKFFVIKSYSEDDVHKSIKYNVWASTPNGNKKLDSGYREAQEKSSECPVFLFFSVNTSGQFVGVAEMVGPVDFDKTVDYWQQDKWNGCFSIKWHIVKDIPNNILKHITLDNNDNKPVTNSRDTQEVKLEQGLQMLKIFK
	BdDF2A	AKFFVIKSYSEDDIHKSIKYNVWASTTNGNKKLDAAYQEAQAKSSSCPIFLFFSVNTSGQFVGVAEMTGPVDFEKTLEYWQQDKWNGSFSVKWHIVKDVPNNILKHIILENNEGKPVTNSRDTQDINLEQGIQMLKIFK
	BdDF3A	AKFFVIKSYSEDDVHKSIKYNVWASTPNGNKKLDSAYQAANNESSKSPVFLFFSVNTSGQFVGLAEMVGPVDFNKTVEYWQQDKWTGCFPVKWHIVKDIPNNLLKHIILEYNENKPVTNSRDTQEVKLEQGLQVLKIFK
	BdDF1B	ARFFIIKSYSEDNVHKSIKYGVWASTTNGNKKLDSAYHEAKEKGEHCPIFLLFSVNASAQFCGVAEMTGPVNFEKSVDYWQQDKWTGQFPVKWHIVKDVPNNLFRHIILENNDNKPVTNSRDTQEVKLERGLEMLKIFK
	BdDF2B	AKFFVIKSYTEDHVHRSIKYNVWASTASGNRKLDSAYRAAKEKEDHCPIFLFFSVNGSGQFCGVAEMIGPVDFDRSVDYWQQDKWSGQFPVKWHIIKDVPNNLLRHITLENNDNKPVTNSRDTQEVKLEYGLQMLTIFK
	BdDF1C	AKFFVIKSYSEDDVHKSIKYNVWSSTPNGNRRLDAAYSKAQGRSPWKCLIFLFFSVNTSGQFCGVAEMVGPVDFHKDMDFWQQDKWSGSFPVKWHLVKDVPNSTFRHIILENNENKPVTNSRDTQEIPYKSGINMLALFK
	BdDF2C	AKFFVIKSIGEADIHKSIKYGVWSSSSSGNSKLDGAYRDADRIARRNSTKCPVFLFFSVNGSGHFCGMAEMVGPVDFHKDMDFWCQDKWSGSFPVRWHIIKDVPNYTLQHILLQNNENKPVTHSRDTQEIPYIPGISMLKILK
	BdDF3C	AKFYMIKSYSEDDIHKGIKYNVWASTPNGNSKLDAAFHEAKNLMKETGSKCPVFLFFSVNTSGQFVGLAEMLGPVDFKKTMEFWQQDKWNGFFPVIWHIVKDIPNRLFKHITLENNDNRPVTFSRDTQEIHLPQGLELLKIFK
	BdDF4C	ARFYMIKSYSEDDIHKGIKYNVWASTPNGNSKLDAAFHEAQNLMKEKGSKCPVFLFFSVNTSGQFVGLAEMLGPVDFKKTMDFWQQDKWNGFFPVIWHIVKDIPNRLFKHITLENNDNRPVTFSRDTQEIHLPQGLELLKIFK
	BdDF5C	ALFFVIKSYSEDDIHKSIKYNVWASTPNGNKRLDNAYKVAQERMAGKGTKCPVFLFFSVNASGQFCGVAEMVGPVDFNRNMNFWQQDKWNGFFPVKWHIIKDVPNPQFRHIILENNENKPVTNSRDTQEVKFLQGAEMLNIFK
	BdDF6C	AKFFVIKSWGEANVHKSVKYGVWSSSIQGNKKLDRAFGDAQLIAASSSTTCPVFLFFSVNQSNHFCGVAEMVGPVDFRKNMDFWSQDRWVGSFPVRWHIIKNIPNVALQYILLQNNEYRPVTFSRDTQEIHYGPGTSMLKIFK
	BdDC1A	TRYFIVKSCNRENLEISVQQGIWATQRSNEAKLNEAFESMENVILIFSINRTRNFQGCAKMTSRIGGYIGGGNWKSANGTAHYGRNFSLQWLKLCELSFQKTHHLRNPYNDNLPVKISRDCQELEPFIGEQLASL
Hordeum vulgare	HvDF1A	AKFFVIKSYSEDDVHKSIKYNVWASTPNGNKKLDAGYREAQEKSSECPVFLFFSVNTSGQFVGVAEMVGPVDFDKTVDYWQQDKWNGCFSIKWHIVKDIPNNILKHITLDNNDNKPVTNSRDTQEVKLEQGLQMLKIFK
	HvDF2A	AKFFIIKSYSEDDVHKSIKYNVWASTPSGNKRLDAAYQAAKDKSSNSPIFLLFSVNTSGQFIGLAEMVGQVDFNKTVEYWQQDKWTGCFPVKWHIVKDIPNTLLKHIILEYNENKPVTNSRDTQEVRLEQGLQVLKIFK
	HvDF3A	AKFFVIKSYSEDDIHKSIKYNVWASTTNGNKKLDAAYQEAQAKGSSCPIFLFFSVNTSGQFVGVAEMTGPVDFEKTLEYWQQDKWNGSFSVKWHIVKDVPNNILKHIVLENNEGKPVTNSRDTQDINLEQGIQMLKIFK
	HvDF4A	AKFFIIKSYSEDDVHKSIKYNVWASTPNGNKKLDSAYVEAKSVNSPVFLLFSVNTSGQFVGLAEMVGQVDFDKTVEHWQQDKWTGCFPVKWHIVKDIPNNLLKHIILEYNENKPVTNSRDTQEVKLEQGLQVLKIFK
	HvDF1B	ARFFVIKSYSEDNVHKSIKYGVWASTTNGNKKLDGAYHEVKEKEEHCPIFLLFSVNASAQFCGVAEMTGPMNFEKSVDYWQQDKWTASSL
	HvDF2B	AIFFVIKSYTEDHVHRSIKYNVWASTASGNRKLDSAYRAAKQKEDHSRVFLFFSVNGSGQFCGVAEMIGPVDFDRSVDYWQQDKWSGQFPVKWHIIKDVPNTLLRHITLENNDNKPVTNSRDTQEVKLEYGLQMLSIFK
	HvDF3B	ARFFIIKSYSEDNVHKSIKYGVWASTTNGNRKLDAAYREVKEKEEHYPIFLLFSVNASAQFCGVAEMTGPVNFDKSVEYWQQDKWTGQFPVKWHIVKDVPNNLFRHIILENNENKPVTNSRDTQEVKLEQGLEMLKIFK
	HvDF1C	AKFFVIKSYSEDDVHKSIKYNVWSSTPNGNRRLDAAYSDAKGSQMKCPIFLFFSVNTSGQFCGVAEMVGPVDFHKDMDFWQQDKWSGSFPLKWHLVKDVPNSTFRHIILENNENKPVTNSRDTQEIPYKSGINMLKLFK
	HvDF2C	AKFFMIKSYSEDDIHKGIKYNVWASTPNGNSKLDTAFHDAQILMKEKGTKCPVFLLFSVNTSGQFVGLAEMLGPVDFKKTMDFWQQNKWNGFFPVVWHIVKDIPNRLFKHITLENNDNRPVTFSRDTQEIGLPQGLEVLKIFK
	HvDF3C	ALFFVIKSYSEDDIHKSIKYNVWASTPNGNKRLDNAYKIAQERMAGKGTKCPVFLFFSVNASGQFCGVAEMLGPVDFNKSMNFWQQDKWNGFFPVKWHIIKDVPNPQFRHIILENNENKPVTNSRDTQEVKFLQGGEMLNIFK
	HvDF4C	AKFFMIKSYSEDDIHKGIKYNVWASTPNGNSKLDTAFHDAQILMKEKGTKCPVFLFFSVNTSGQFVGLAEMLGPVDFKKTMDFWQQNKWNGFFPVVWHIVKDIPNRLFKHITLENNDNRPVTFSRDTQEIGLPQGLEVLKIFK
	HvDF5C	AKFFVIKSIGEADIHKSIKYGVWSSSSSGNSKLDCAYRDADRIAKRNSTKCPVFLFFSVNGSGHFCGLAEMVGPVDFHKDMDFWCQDKWIGCFPVRWHIIKDVPNYTLQHILLQNNENKPVTHSRDTQEVLYVPGISVLKILK
	HvDC1A	SRYFIVKSCNRENLEISVQQGIWATQRSNEAKLNEAFESMDNVILIFSINRTRNFQGCAKMTSRIGGYIGGGNWKSANGTAHYGRNFSLQWLKLCELSFQKTHHLRNPYNDNLPVKISRDCQELEPFIGEQLASLL
