# Supplementary material for: Genome-wide identification and expression analysis of YTH domain-containing RNA-binding protein family in common wheat
Source: BMC Plant Biol. 2020 Jun 23;20:351. doi: 10.1186/s12870-020-02505-1 (PMC7384225; doi:10.1186/s12870-020-02505-1)
Supplement: Supplementary file 3 — Additional file 3 Gene pairs between M. truncatula and wheat, barley and wheat, rice and wheat, maize and wheat, B. distachyon and wheat. [file 12870_2020_2505_MOESM3_ESM.xlsx]

## Sheet: Sheet1
Additional file 3. Gene pairs between M. truncatula and wheat, barley and wheat, rice and wheat, maize and wheat, B. distachyon and wheat.
Species	Gene	Wheat gene
Medicago truncatula	MTR_2g032660	TraesCS4A02G125600
	MTR_2g032660	TraesCS4D02G180500
Zea mays	Zm00001d043860	TraesCS3A02G267700
	Zm00001d043860	TraesCS3B02G301100
	Zm00001d043860	TraesCS3D02G267900
	Zm00001d027731	TraesCS4A02G031600
	Zm00001d048424	TraesCS4A02G031600
	Zm00001d027731	TraesCS4B02G274500
	Zm00001d048424	TraesCS4B02G274500
	Zm00001d027731	TraesCS4D02G273200
	Zm00001d048424	TraesCS4D02G273200
	Zm00001d034005	TraesCS5A02G386600
	Zm00001d034005	TraesCS5B02G391500
	Zm00001d034005	TraesCS5D02G396400
	Zm00001d031981	TraesCS7A02G276800
	Zm00001d014378	TraesCS7A02G461800
	Zm00001d036594	TraesCS7A02G461800
	Zm00001d031981	TraesCS7B02G174500
	Zm00001d014378	TraesCS7B02G363200
	Zm00001d036594	TraesCS7B02G363200
	Zm00001d031981	TraesCS7D02G276800
	Zm00001d014378	TraesCS7D02G450100
	Zm00001d036594	TraesCS7D02G450100
Oryza sativa	Os01t0329800	TraesCS1A02G105700
	Os01t0329800	TraesCS1D02G109300
	Os04t0129300	TraesCS2D02G012200
	Os01t0679900	TraesCS3A02G267700
	Os01t0679900	TraesCS3B02G301100
	Os01t0679900	TraesCS3D02G267900
	Os03t0158500	TraesCS4A02G031600
	Os03t0317000	TraesCS4A02G125600
	Os03t0317000	TraesCS4B02G179100
	Os03t0158500	TraesCS4B02G274500
	Os03t0317000	TraesCS4D02G180500
	Os03t0158500	TraesCS4D02G273200
	Os03t0748000	TraesCS5A02G386600
	Os07t0170300	TraesCS5A02G431100
	Os03t0748000	TraesCS5B02G391500
	Os07t0170300	TraesCS5B02G432900
	Os03t0748000	TraesCS5D02G396400
	Os07t0170300	TraesCS5D02G439100
	Os08t0556000	TraesCS7A02G276800
	Os06t0677700	TraesCS7A02G461800
	Os08t0556000	TraesCS7B02G174500
	Os06t0677700	TraesCS7B02G363200
	Os08t0556000	TraesCS7D02G276800
	Os06t0677700	TraesCS7D02G450100
Brachypodium distachyon	BRADI_2g34785v3	TraesCS1A02G105700
	BRADI_2g34785v3	TraesCS1B02G128700
	BRADI_2g34785v3	TraesCS1D02G109300
	BRADI_2g12380v3	TraesCS1D02G109300
	BRADI_3g06027v3	TraesCS2A02G011400
	BRADI_5g01317v3	TraesCS2A02G011400
	BRADI_4g02150v3	TraesCS2B02G010200
	BRADI_5g01317v3	TraesCS2B02G010200
	BRADI_5g01317v3	TraesCS2D02G012200
	BRADI_2g46590v3	TraesCS3A02G267700
	BRADI_2g46590v3	TraesCS3B02G301100
	BRADI_2g46590v3	TraesCS3D02G267900
	BRADI_1g74560v3	TraesCS4A02G031600
	BRADI_1g64100v3	TraesCS4A02G125600
	BRADI_1g64100v3	TraesCS4B02G179100
	BRADI_1g74560v3	TraesCS4B02G274500
	BRADI_1g64100v3	TraesCS4D02G180500
	BRADI_1g74560v3	TraesCS4D02G273200
	BRADI_1g05970v3	TraesCS5A02G431100
	BRADI_1g05970v3	TraesCS5B02G432900
	BRADI_1g05970v3	TraesCS5D02G439100
	BRADI_3g42640v3	TraesCS7A02G276800
	BRADI_1g32560v3	TraesCS7A02G461800
	BRADI_3g42640v3	TraesCS7B02G174500
	BRADI_1g32560v3	TraesCS7B02G363200
	BRADI_3g42640v3	TraesCS7D02G276800
	BRADI_1g32560v3	TraesCS7D02G450100
Hordeum vulgare	HORVU2Hr1G001810	TraesCS2A02G011400
	HORVU2Hr1G001810	TraesCS2B02G010200
	HORVU2Hr1G001810	TraesCS2D02G012200
	HORVU3Hr1G062620	TraesCS3A02G267700
	HORVU3Hr1G062620	TraesCS3B02G301100
	HORVU3Hr1G062620	TraesCS3D02G267900
	HORVU4Hr1G072940	TraesCS4A02G031600
	HORVU4Hr1G052390	TraesCS4A02G125600
	HORVU4Hr1G052390	TraesCS4B02G179100
	HORVU4Hr1G072940	TraesCS4B02G274500
	HORVU4Hr1G052390	TraesCS4D02G180500
	HORVU4Hr1G072940	TraesCS4D02G273200
	HORVU5Hr1G104390	TraesCS5A02G431100
	HORVU5Hr1G104380	TraesCS5A02G431100
	HORVU5Hr1G104390	TraesCS5B02G432900
	HORVU5Hr1G104380	TraesCS5B02G432900
	HORVU5Hr1G104390	TraesCS5D02G439100
	HORVU5Hr1G104380	TraesCS5D02G439100
	HORVU7Hr1G106340	TraesCS7A02G461800
	HORVU7Hr1G106340	TraesCS7B02G363200
	HORVU7Hr1G106340	TraesCS7D02G450100
