# Supplementary material for: Genome-wide identification and expression analysis of YTH domain-containing RNA-binding protein family in common wheat
Source: BMC Plant Biol. 2020 Jun 23;20:351. doi: 10.1186/s12870-020-02505-1 (PMC7384225; doi:10.1186/s12870-020-02505-1)
Supplement: Supplementary file 6 — Additional file 6. Sequences of animal YTHDC1s and plant YTHDCs. [file 12870_2020_2505_MOESM6_ESM.xlsx]

## Sheet: Sheet1
Additional file 6. Sequences of animal YTHDC1s and plant YTHDCs
Species	Name	Accession number	Protein sequence
Homo sapiens	HsYTHDC1	NP_001026902.1-	MAADSRKDGNVDDITVDDYNSDKNKKGSKRKSDRMSTDTKRKSVHSRVSKSSSVSNNKRIVSTKGKSATYKNYRSRNKRDADRKIRSSSASRYKNKTCVRKRDRRAKSTDGSRIGVDRRASRSSSSKVNSYGSDHTGSSGSSDGNNTNGVDVDVDADVDDGYDRDKGNDYDTRSASDSGSSVSTDGSVRSGSGTDGSDKKKRKRARGISIVDRSGSSASSYAGSKKHKSSSVRAVRKDTSKKYVDARIKSNNHNVSAKAKGVWSTVNKKNARSARSVIISVRSGKGARSSSHHGGSIHWVAGMSAKMGGVKIDWICRRTKSAHTNWNHKVKIGRDGICGTCDSIDYVIHKMRHKRRMHSRSRGRSRRVRDVGRRRDYDIHNSRKKRIDYHRGYKDRYVD…
Mus musculus	MuYTHDC1	NP_001346836.1-	MAADSREEKEDCQDCSSWLFSDGELNVLDDILTEVPEQDDELYNPESEQDKNEKKGSKRKSERMESTDTKRQKPSIHSRQLISKPLSSSVSNNKRIVSTKGKSVTEYKNEEYQRSERNKRLDADRKIRLSSSSSREPYKSQPEKTCLRKRDSERRAKSPTPDGSERIGLEVDRRASRSSQSSKEEVNSEDYGSDHETGSSGSSEQGNNTENEEEGGEEDVEEDEEVDEDAEDDEEVDEDAEEEEEEDEEEEEDEDEDEEEEEYEQDERDQKEEGNDYDTRSEASDSGSESVSFTDGSVRSGSGTDGSDEKKKERKRARGISPIVFDRSGSSASESYAGSEKKHEKLSSSVRAVRKDQTSKLKYVLQDARFFLIKSNNHENVSLAKAKGVWSTLPVNEKK…
Gallus gallus	GgYTHDC1	XP_025005417.1-	MAADSREEKGELNLFMEGSNTSRSQHKMSCRRAQLGVSVVKWTHMDLPPSAEMNYGELNVLDDILTDAPDQDDELYNPDSEQDKSEKKGSKRKSDRLENVESKRQKPSVHSSRQMMPKPPSSSVSNNKRIVTTKGKPVSEYKNEEYQRSDRNRRPDGDRKTRVSSSSRDPYKGQPEKTCLRKRDIDRRAKSSTPDGSERIRHDVDRRPSRSSHSSKEEVNSEEYCSDRETGSSGSSEQGNTENEEEGMEEEEDDEGEEDEEVEEDGEEDEEEYEQDERDQKEGNDYDTRSEASDSDSESASFTDGSVRSASGSDASDEKKKERKRARGISPIVFDRSGSSASESYAGSEKKHEKLSSSVRAVQKDQTSKLKYILQDARFFLIKSNNHENVSLAKAKGVW…
Danio rerio	DrYTHDC1	XP_021331805.1-	MSVDRRDEKDGELNVLEDILTDAPDQDDELYNPESEHDVNEKKGSKRKHDRGDAQDAKRLRASGHNTRQPMKRAAPSSGSNGKKTSNPRGRHAPEDLYDDRKNHSGRGGASRADLSKGYGEKGLSSSRDSQRRIKPLMPELTEMRRTSEESAGRASRSSREEEAHSEEYATGSSVASSEGNCSDVEEEGAMPEEGEEKEGEEEEEEEEEGDDDDDEEEEYVLEEEDAREGNEQNDYDTRSEASDSRSESVSFSDEESVHSASGSDASGSEKKHEKLSSSVRDVRKDRINKLKHILREARFFLIKSNNHENVSLAKAKGVWSTLPVNEKKLNAAFRAARSVVLIFSVRESGKFQGFARLSSESHHGGSPIHWVLPAGMNAKMLGGVFKIDWICRRELPFT…
Xenopus laevis	XlYTHDC1	NP_001088293.1-	MEAERGEQNKEGEVNVLDDILTEAPDQDDELYNPESEQDVNEKKGSKRKSGRIDMTENKRQKPSSHMSRQPPQRVASGANKKVISTKGKPVTEYKCDDFHRQDRNRKSDGDRRIRSSSGTVRDNYKVPQDKISLRKRESDRSDRRPKSSTPDIASEKIRPDTSRRQSRSSHSSNEGNSDDYGSDRETGSSESSDEEQGNNSENDEEGMEEEEEDDEGEEAEEGEEEYDRDEHARDQRDGNDYDTRSEASDSESDSASFTDGDSVRSGSGSDISDQKKKERKRARGISPIVFDRSGSSASDSYAGSEKKHEKLPSSVRDVRKERTNKIRYILQEARFFLIKSNNHENVSLAKAKGVWSTLPVNEKKLNAAFRSARSVILVFSVRESGKFQGFARLSSESH…
Arabidopsis thaliana	AtDC1A	AT1G30460-CPSF30	MEDADGLSFDFEGGLDSGPVQNTASVPVAPPENSSSAAVNVAPTYDHSSATVAGAGRGRSFRQTVCRHWLRGLCMKGDACGFLHQFDKARMPICRFFRLYGECREQDCVYKHTNEDIKECNMYKLGFCPNGPDCRYRHAKLPGPPPPVEEVLQKIQQLTTYNYGTNRLYQARNVAPQLQDRPQGQVPMQGQPQESGNLQQQQQQQPQQSQHQVSQTLIPNPADQTNRTSHPLPQGVNRYFVVKSNNRENFELSVQQGVWATQRSNEAKLNEAFDSVENVILIFSVNRTRHFQGCAKMTSRIGGYIGGGNWKHEHGTAQYGRNFSVKWLKLCELSFHKTRNLRNPYNENLPVKISRDCQELEPSVGEQLASLLYLEPDSELMAISIAAEAKREEEKAKGV…
Glycine max	GmDC1A	Glyma.15G128500.1	MEDSEGVLSFDFEGGLDAAPSSAAAAVPSGPLVQHDSSAAASAVSNGGHAAPAPSTADPAGGNVPGRRSFRQTVCRHWLRSLCMKGDACGFLHQYDKARMPVCRFFRLYGECREQDCVYKHTNEDIKECNMYKLGFCPNGPDCRYRHAKSPGPPPPVEEVLQKIQHLFSYNYNSSNKFFQQRGASYNQQAEKPQLPQGTNSTNQGVTGKPLPAESGNAQPQQQVQQSQQQVNQSQMQNVANGQPNQANRTATPLPQGISRYFIVKSCNRENLELSVQQGVWATQRSNESKLNEAFDSVENVILVFSVNRTRHFQGCAKMTSRIGGSVAGGNWKYAHGTAHYGRNFSVKWLKLCELSFHKTRHLRNPYNENLPVKISRDCQELEPSIGEQLASLLYLEPD…
Glycine max	GmDC2A	Glyma.09G022200.1	MEDSEGVLSFDFEGGLDAAPSSAAAAPSGPLIPHDSSAAASAVSNGGPAAPAPSAVDPVGGGNVPGRRSFRQTVCRHWLRSLCMKGDACGFLHQYDKARMPVCRFFRLYGECREQDCVYKHTNEDIKECNMYKLGFCPNGPDCRYRHAKSPGPPPPVEEVLQKIQHLYSYNYNSSNKFFQQRGASYNQQAEKPLLPQGNNSTNQGVTGNPLPAELGNAQPQQQVQQSQQQVNQSQMQNVANGQPNQANRTATPLPQGISRYFIVKSCNRENLELSVQQGVWATQRSNESKLNEAFDSVENVILIFSVNRTRHFQGCAKMTSKIGGSVAGGNWKYAHGTAHYGRNFSVKWLKLCELSFHKTRHLRNPYNENLPVKISRDCQELEPSIGEQLASLLYLEPD…
Glycine max	GrDC1A	Gorai.008G046800.1	MDDAEGGLSFDFEGGLDAGPPAPTASMPVVNSDPSAANNTNNFTAPGGVQASINDPVANQGGGAGRRSFRQTVCRHWLRSLCMKGDACGFLHQYDKSRMPVCRFFRLFGECREQDCVYKHTNEDIKECNMYKLGFCPNGPDCRYRHAKLPGPPPPVEEVLQKIQQLSAYNYNNKFYQQRNAGFPQQTEKSQIPQAQNNVNQGAAGKPSATESTNVQQQQLQQQQQQIQQPQQQVSQTQIQNVPNGQSNQANRTAIPLPQGISRYFIVKSCNRENLELSVQQGVWATQRSNEAKLNEAFDSAENVILVFSVNRTRHFQVGCAKMTSKIGGSVAGGNWKYAHGTAHYGRNFSVKWLKLCELSFHKTRHLRNPYNENLPVKISRDCQELEPSVGEQLASLLY…
Zea mays	ZmDC1A	Zm00008a020283_P001	MDDGDGGLSFDFEGGLDSAPAAGGPVPSSTDPGAGGGDGPGMHGRGRGRGSYRQTVCRHWLRGLCMKGEACGFLHQFDKARMPVCRFFRDFGECREPDCAYKHSYDDVKECNMYKMGFCPNGPNCRYKHIKLPGPPPSVEEVLQKILQMRSFNRYSQNRNSNYNQQGERPQHPQGSALPNQNSAENATAAAPPAGGQQAQTLNQQPPQQQQKPNTNDQAQGVSNGHQATRIATPLPQGPSRYFIVKSCNRENLEISVQQGIWATQRSNEAKLNEAFESTENVILIFSINRTRNFQGCAKMTSRIGGYIGGGNWKSAHGTAHFGRNFSMQWLKLCELSFQKTHHLRNPYNDNLPVKISRDCQELEPFVGEQLASLLYLEPDSELTAMLIAAEAKREEEKA…
Zea mays	ZmaDC1A	Zosma158g00160.1	MDEADGGFSFDFEGGLDTTAIPSIAPGGSLVSNEATSTVAHNPPSSFPGSAGGNEMAPPAMQGVKRSFRQTVCRHWLRGLCMKGEACGFLHQYDKARMPICRFFRLYGECREQDCVYKHTNEDIKECNMYKLGFCPNGPDCRYRHAKMPGPAPSVEEVFQKIQHLSSFNYNSSNRFFQPRNNGFNQPQERPQFSQPAAPVNPDTAVKTSSAIESTNIIQPQSLVQPQLQPSQQQVSQIQAQNPPTGLPNQTICNAIPLPPGQSRYFIVKSCNRENLELSVQQGAWATQRSNEAKLNGAFETTDNVILLFSINRTRHFQGCAKMTSKIGGYVGGGNWKYAHGTPHYGRNFSIKWLKLGELSFHKTRHLRNPYNDNLPVKISRDCQELDPFVGPQLATLLY…
Oryza sativa	OsDC1A	Os06g46400	MSPKSQLPTGAKNPKNSLSPTMDDGDLSFDFEGGLDQPPAGGGGGPAPHSSDPGGVGGGGGGGGPGDGGGHGRGRGRGSYRQTVCRHWLRGLCMKGEACGFLHQFDKARMPVCRFFRDFGECREPDCAYKHSYDDVKECNMYKMGFCPNGPNCRYKHVKLPGPPPPVEEVLQKILQIRSFNKFNQHRHNNYNQQGERPQHPQGSGLPNQNSIDNTTTTTAQPAVGQQAQTTNQQPPQQQQQQQQQQQQQQKPNTNDQVQSVPNGSSNQATRIATPLPQGPSRYFIVKSCNRENLEISVQQGIWATQRSNEAKLNEAFESIENVILIFSINRTRNFQGCAKMTSRIGGYIGGGNWKSAHGTAHYGRNFSIQWLKLCELSFQKTHHLRNPYNDNLPVKISR…
Glycine max	GmDC1B	Glyma.01G214100.1	MSSDSAKENASVVDSSVTEGRNDIGNSDDPESSGYKFNENINTTRADKGGHSHGQIGHPTGIGVEKWHNIKYFIIKSLNHQNIHLSIEKGIWATQIMNEPILEEAFHNSGSVILIFSVNMSGSFQGYAQMMSSIGRGRDNVWSEGTGKSNPWGRSFKVKWMCLNDLPFHKTLHLKNPLNDYKPVKISRDCQELSPDIGLALCELLDGKNYTDCLPTSLSRDEFSLKGLYANTPSSMGDEDCNFPPLHTSWSMPLPYSALFYQNQPEVNNYHSTNQRISGTMFTEILPTTSESSQVSGIKRSKDVASQSDFWGLSSESPLASTLTEDDFLDMSYEEYLEVHSRCKKQLRTSATKPSWKQLELLRSNSHDDDRNTEDGVDRDRSNSHGRIHQSSLPWI
Glycine max	GmDC2B	Glyma.11G027800.1	MSSDSAKENASVVDSSVTEWRNDIGNSDDPESSGYKFKENINPTRADKGGHSHGQIGHPAGIGVEKCHNTKYFVIKSLNHQNIHLSIEKGIWATQIMNEPILQEAYHNSGSVILIFSVNMSGSFQGYAQMMTSIGRGRDNAWSEGTGKSNPWGRSFKVKWLCLNDLPFHKTLHLKNPLNDYKPVKISRDCQELSPDIGLALCKLLDGKNDTDGLLTSLSRDEFSLKGHYVSTPSSMGDEDCNFPPLHMLWPMPLPYSFLFLPKSTRSK*
Gossipium raimondii	GrDC1B	Gorai.004G205800.1	MSSDTARENASVVDSSVTEWKNDMGNSDDLENEDGYPFKAQDLEHSHVADKRGKLCNKRYFIIKSLNHQNIQLSIDKGIWATQVMNEPILEDAFHNSGCVILIFSVNMSGFFQGYAQMMSSVGWRRDNVWSQGSGKGNPWGRSFKVKWLCLNHLPFQKTLHLKNPLNDYKPVKISRDCQELPQDIGEALCELLDVSNDVDVLLKRDDLASKRPCLEPPYSLGDQDYSVPPLHVPWPGTPMPYNPFFYQHQADPNRFHLTHPYTLATEYFPTSMGASKVASMKNSRINRNLTNLQINHDMSTQFDAWGLCAESPLASTLTEDDFLEMTYEEYLEAHGRTSKQLCRPVSVMIPSPTVQESTSGKHGDDSNSSLVTDRRHSRKRTHNSS
Brassica oleracea	BoDC1B	Bol044954	MSSTTAKENVSVVDSSLTDWKQDIANSDDPESSGDRKPSNAVRGHFLGSKNKSKPGYQTRYFIIKSLNYDNIQLSVERGIWATQVMNEPILEGAFHNSGRVVLIFSVNMSGFFQGYAEMLSPVGWRRDHIWSQGGGKNNPWGRSFKVKWLRLTELPFQKTLHLKNPLNDYKPVKISRDCQELPGDIGEALCELLDAHSCDDGLLNRDDYSTKRSRVEPPSSSGDEEYNNNMWGHYPPAVYSNQDGLSRFHLAQQGGYGVEQEKYLRFNSWGLPLESPLANTLTDDDFLNMSYEEYVEIHSRCMRQLGLPVSIVHRCLIFTLLNLWLDFLSFCAGDSTIACHTRAIK
Arabidopsis thaliana	ECT12 (AtDC1B )	AT4G11970	MSSDTAKENASVVDSSLTDWKQDLGNSDDPESTSYRSKEDHKLSKVDVDRRNFPDQLESAKANKNSKPGYRTRYFIIKSLNYDNIQVSVEKGIWATQVMNEPILEGAFHKSGRVILIFSVNMSGFFQGYAEMLSPVGWRRDQIWSQGGGKNNPWGRSFKVKWLRLSELPFQKTLHLKNPLNDYKPVKISRDCQELPEDIGEALCELLDANSCDDGLLNSSSRDDYSTKRSRAEPPSSSGDDEYNNNLWGHTPMSYPPTVYPNQDDLSRFHLAQQRGYGVSPEYLHTSPGASNSRTEQDKSLRFNSWCLPLESPLANSLTDDDFLEMVVAYLLVTYAENFIPLRPLVLELDIFCKSCCLVESRIVMTHYWKLGENICSIFQTLSYFSVLFLIHNTYISQC…
