# Supplementary material for: Genome-wide identification and expression analysis of YTH domain-containing RNA-binding protein family in common wheat
Source: BMC Plant Biol. 2020 Jun 23;20:351. doi: 10.1186/s12870-020-02505-1 (PMC7384225; doi:10.1186/s12870-020-02505-1)
Supplement: Supplementary file 10 — Additional file 10. Primers used in this study. [file 12870_2020_2505_MOESM10_ESM.xlsx]

## Sheet: Sheet1
Additional file 10. Primers used in this study
	Gene		Sequence
1	TraesCS4D02G273200	F	GCTCAGCGTGTCGATCCC
		R	AGTAATATGCTGGCAGATAGAACA
2	TraesCS5B02G391500	F	GAGTCACCGTCCAACAAC
		R	TAGAATAACTAGGAGAGGTCAGA
3	TraesCS5D02G439100	F	CCTTCTAGTGGCAATCCTAC
		R	GAGGTTGAGTATTCTGATTCTTC
4	TraesCS5B02G432900	F	CCACAGACACCTGGGTACA
		R	ATAGTCAGGTCCATATGCATTTGC
5	TraesCS7A02G291700	F	CGATAATAACCCCTCCAA
		R	CAGTAGCACTTGTTTTCTC
6	TraesCS1D02G045100	F	GCTCTCCTACTCCGATAT
		R	TCAGAGTGTCAGCCATAA
7	TraesCS7A02G276800	F	TATACGAGTGTTGATGGA
		R	CGAGATAGGAGAATAATGAG
8	TraesCS2B02G010200	F	CAGAAAACACTGCATCCCTC
		R	AGGAATCGTCGTCTCCCT
9	TraesCS3D02G267900	F	ATTTGAATGAAAGTGGTAGAAA
		R	TCTGATATGTCACGGTTAC
10	TraesCS4A02G125600	F	AGTTCTGGTTGATACTGAC
		R	ACTTCTGTCCTGTCTGTA
11	TraesCS1D02G109300	F	CCAACAGGCTGAAGGCACA
		R	CGGGGACGGGGAGAATGT
12	TraesCS3A02G199100	F	CCAAGTAGTTCCCTCATCT
		R	ATGTGGCAGTGATTCCTA
13	TraesCS7A02G461800	F	GAGTCAGTGCCGACGAAG
		R	TTCCTCTTCCTCCTCTTCTTCA
Actin	TraesCS1A02G274400	F	AGTCGAGAACGATACCAGTAGTACGA
		R	GCCATGTACGTCGCAATTCA
